# Supplementary material for: Human social conditions predict the risk of exposure to zoonotic parasites in companion animals in East and Southeast Asia
Source: Commun Med (Lond). 2022 Nov 15;2:144. doi: 10.1038/s43856-022-00210-8 (PMC9666534; doi:10.1038/s43856-022-00210-8)
Supplement: Supplementary file 1 — Supplementary Data 1 [file 43856_2022_210_MOESM1_ESM.csv]

Species	City	ParasiteGr	Parasite	Frequency
Cat	ID-Yogyakarta	Ectoparasites	Flea	42.3076923076923
Cat	ID-Yogyakarta	Ectoparasites	Tick	11.5384615384615
Cat	ID-Yogyakarta	Ectoparasites	Lice	26.9230769230769
Cat	ID-Yogyakarta	Ectoparasites	Mite	23.0769230769231
Cat	ID-Yogyakarta	Endoparasites	Toxocaridae	0
Cat	ID-Yogyakarta	Endoparasites	Ancylo	0
Cat	ID-Yogyakarta	Endoparasites	Coccidia	0
Cat	ID-Yogyakarta	Endoparasites	Trematode	0
Cat	ID-Yogyakarta	Endoparasites	Trichuris	0
Cat	ID-Yogyakarta	Endoparasites	Strongylo	0
Cat	ID-Yogyakarta	Endoparasites	Dipylidium	0
Cat	ID-Yogyakarta	Endoparasites	Trichomonas	0
Cat	ID-Yogyakarta	Endoparasites	Diphyllobotridae	0
Cat	ID-Yogyakarta	Endoparasites	Thelazia	0
Cat	ID-Yogyakarta	Vector-borne pathogens	LeishmaniaPCR	0
Cat	ID-Yogyakarta	Vector-borne pathogens	Filarioidea	0
Cat	ID-Yogyakarta	Vector-borne pathogens	Dirofilaria	0
Cat	ID-Yogyakarta	Vector-borne pathogens	Apicomplexa	0
Cat	ID-Bogor	Ectoparasites	Flea	59.6153846153846
Cat	ID-Bogor	Ectoparasites	Tick	9.61538461538462
Cat	ID-Bogor	Ectoparasites	Lice	36.5384615384615
Cat	ID-Bogor	Ectoparasites	Mite	59.6153846153846
Cat	ID-Bogor	Endoparasites	Toxocaridae	1.92307692307692
Cat	ID-Bogor	Endoparasites	Ancylo	0
Cat	ID-Bogor	Endoparasites	Coccidia	3.84615384615385
Cat	ID-Bogor	Endoparasites	Trematode	0
Cat	ID-Bogor	Endoparasites	Trichuris	0
Cat	ID-Bogor	Endoparasites	Strongylo	0
Cat	ID-Bogor	Endoparasites	Dipylidium	0
Cat	ID-Bogor	Endoparasites	Trichomonas	1.92307692307692
Cat	ID-Bogor	Endoparasites	Diphyllobotridae	0
Cat	ID-Bogor	Endoparasites	Thelazia	0
Cat	ID-Bogor	Vector-borne pathogens	LeishmaniaPCR	0
Cat	ID-Bogor	Vector-borne pathogens	Filarioidea	0
Cat	ID-Bogor	Vector-borne pathogens	Dirofilaria	1.92307692307692
Cat	ID-Bogor	Vector-borne pathogens	Apicomplexa	0
Cat	SG-Singapore	Ectoparasites	Flea	3.87596899224806
Cat	SG-Singapore	Ectoparasites	Tick	1.55038759689922
Cat	SG-Singapore	Ectoparasites	Lice	3.87596899224806
Cat	SG-Singapore	Ectoparasites	Mite	44.9612403100775
Cat	SG-Singapore	Endoparasites	Toxocaridae	2.32558139534884
Cat	SG-Singapore	Endoparasites	Ancylo	1.55038759689922
Cat	SG-Singapore	Endoparasites	Coccidia	1.55038759689922
Cat	SG-Singapore	Endoparasites	Trematode	0
Cat	SG-Singapore	Endoparasites	Trichuris	0
Cat	SG-Singapore	Endoparasites	Strongylo	0
Cat	SG-Singapore	Endoparasites	Dipylidium	0
Cat	SG-Singapore	Endoparasites	Trichomonas	0
Cat	SG-Singapore	Endoparasites	Diphyllobotridae	0
Cat	SG-Singapore	Endoparasites	Thelazia	0
Cat	SG-Singapore	Vector-borne pathogens	LeishmaniaPCR	0
Cat	SG-Singapore	Vector-borne pathogens	Filarioidea	0
Cat	SG-Singapore	Vector-borne pathogens	Dirofilaria	0
Cat	SG-Singapore	Vector-borne pathogens	Apicomplexa	0.775193798449612
Cat	ML-Selangor	Ectoparasites	Flea	89.1304347826087
Cat	ML-Selangor	Ectoparasites	Tick	0
Cat	ML-Selangor	Ectoparasites	Lice	8.69565217391304
Cat	ML-Selangor	Ectoparasites	Mite	21.7391304347826
Cat	ML-Selangor	Endoparasites	Toxocaridae	0
Cat	ML-Selangor	Endoparasites	Ancylo	2.17391304347826
Cat	ML-Selangor	Endoparasites	Coccidia	2.17391304347826
Cat	ML-Selangor	Endoparasites	Trematode	0
Cat	ML-Selangor	Endoparasites	Trichuris	0
Cat	ML-Selangor	Endoparasites	Strongylo	0
Cat	ML-Selangor	Endoparasites	Dipylidium	0
Cat	ML-Selangor	Endoparasites	Trichomonas	0
Cat	ML-Selangor	Endoparasites	Diphyllobotridae	0
Cat	ML-Selangor	Endoparasites	Thelazia	0
Cat	ML-Selangor	Vector-borne pathogens	LeishmaniaPCR	0
Cat	ML-Selangor	Vector-borne pathogens	Filarioidea	0
Cat	ML-Selangor	Vector-borne pathogens	Dirofilaria	0
Cat	ML-Selangor	Vector-borne pathogens	Apicomplexa	0
Cat	VN-Ho Chi Minh	Ectoparasites	Flea	8.33333333333333
Cat	VN-Ho Chi Minh	Ectoparasites	Tick	1.66666666666667
Cat	VN-Ho Chi Minh	Ectoparasites	Lice	0
Cat	VN-Ho Chi Minh	Ectoparasites	Mite	16.6666666666667
Cat	VN-Ho Chi Minh	Endoparasites	Toxocaridae	5
Cat	VN-Ho Chi Minh	Endoparasites	Ancylo	20
Cat	VN-Ho Chi Minh	Endoparasites	Coccidia	5
Cat	VN-Ho Chi Minh	Endoparasites	Trematode	0
Cat	VN-Ho Chi Minh	Endoparasites	Trichuris	0
Cat	VN-Ho Chi Minh	Endoparasites	Strongylo	1.66666666666667
Cat	VN-Ho Chi Minh	Endoparasites	Dipylidium	0
Cat	VN-Ho Chi Minh	Endoparasites	Trichomonas	1.66666666666667
Cat	VN-Ho Chi Minh	Endoparasites	Diphyllobotridae	0
Cat	VN-Ho Chi Minh	Endoparasites	Thelazia	0
Cat	VN-Ho Chi Minh	Vector-borne pathogens	LeishmaniaPCR	0
Cat	VN-Ho Chi Minh	Vector-borne pathogens	Filarioidea	0
Cat	VN-Ho Chi Minh	Vector-borne pathogens	Dirofilaria	0
Cat	VN-Ho Chi Minh	Vector-borne pathogens	Apicomplexa	0
Cat	TH-Bangkok	Ectoparasites	Flea	1.66666666666667
Cat	TH-Bangkok	Ectoparasites	Tick	0
Cat	TH-Bangkok	Ectoparasites	Lice	0
Cat	TH-Bangkok	Ectoparasites	Mite	3.33333333333333
Cat	TH-Bangkok	Endoparasites	Toxocaridae	10.1694915254237
Cat	TH-Bangkok	Endoparasites	Ancylo	3.38983050847458
Cat	TH-Bangkok	Endoparasites	Coccidia	8.47457627118644
Cat	TH-Bangkok	Endoparasites	Trematode	0
Cat	TH-Bangkok	Endoparasites	Trichuris	0
Cat	TH-Bangkok	Endoparasites	Strongylo	0
Cat	TH-Bangkok	Endoparasites	Dipylidium	3.38983050847458
Cat	TH-Bangkok	Endoparasites	Trichomonas	0
Cat	TH-Bangkok	Endoparasites	Diphyllobotridae	1.69491525423729
Cat	TH-Bangkok	Endoparasites	Thelazia	0
Cat	TH-Bangkok	Vector-borne pathogens	LeishmaniaPCR	0
Cat	TH-Bangkok	Vector-borne pathogens	Filarioidea	0
Cat	TH-Bangkok	Vector-borne pathogens	Dirofilaria	0
Cat	TH-Bangkok	Vector-borne pathogens	Apicomplexa	0
Cat	PH-Nueva Ecija	Ectoparasites	Flea	54.7826086956522
Cat	PH-Nueva Ecija	Ectoparasites	Tick	24.3478260869565
Cat	PH-Nueva Ecija	Ectoparasites	Lice	26.0869565217391
Cat	PH-Nueva Ecija	Ectoparasites	Mite	2.60869565217391
Cat	PH-Nueva Ecija	Endoparasites	Toxocaridae	3.47826086956522
Cat	PH-Nueva Ecija	Endoparasites	Ancylo	4.34782608695652
Cat	PH-Nueva Ecija	Endoparasites	Coccidia	5.21739130434783
Cat	PH-Nueva Ecija	Endoparasites	Trematode	0
Cat	PH-Nueva Ecija	Endoparasites	Trichuris	0
Cat	PH-Nueva Ecija	Endoparasites	Strongylo	0
Cat	PH-Nueva Ecija	Endoparasites	Dipylidium	3.47826086956522
Cat	PH-Nueva Ecija	Endoparasites	Trichomonas	0
Cat	PH-Nueva Ecija	Endoparasites	Diphyllobotridae	0
Cat	PH-Nueva Ecija	Endoparasites	Thelazia	0.869565217391304
Cat	PH-Nueva Ecija	Vector-borne pathogens	LeishmaniaPCR	0
Cat	PH-Nueva Ecija	Vector-borne pathogens	Filarioidea	0
Cat	PH-Nueva Ecija	Vector-borne pathogens	Dirofilaria	0
Cat	PH-Nueva Ecija	Vector-borne pathogens	Apicomplexa	0.943396226415094
Cat	TH-Chiang Mai	Ectoparasites	Flea	36.6666666666667
Cat	TH-Chiang Mai	Ectoparasites	Tick	0
Cat	TH-Chiang Mai	Ectoparasites	Lice	0
Cat	TH-Chiang Mai	Ectoparasites	Mite	0
Cat	TH-Chiang Mai	Endoparasites	Toxocaridae	0
Cat	TH-Chiang Mai	Endoparasites	Ancylo	13.3333333333333
Cat	TH-Chiang Mai	Endoparasites	Coccidia	0
Cat	TH-Chiang Mai	Endoparasites	Trematode	0
Cat	TH-Chiang Mai	Endoparasites	Trichuris	0
Cat	TH-Chiang Mai	Endoparasites	Strongylo	0
Cat	TH-Chiang Mai	Endoparasites	Dipylidium	0
Cat	TH-Chiang Mai	Endoparasites	Trichomonas	0
Cat	TH-Chiang Mai	Endoparasites	Diphyllobotridae	0
Cat	TH-Chiang Mai	Endoparasites	Thelazia	0
Cat	TH-Chiang Mai	Vector-borne pathogens	LeishmaniaPCR	0
Cat	TH-Chiang Mai	Vector-borne pathogens	Filarioidea	0
Cat	TH-Chiang Mai	Vector-borne pathogens	Dirofilaria	0
Cat	TH-Chiang Mai	Vector-borne pathogens	Apicomplexa	0
Cat	VN-Hanoi	Ectoparasites	Flea	23.3333333333333
Cat	VN-Hanoi	Ectoparasites	Tick	0
Cat	VN-Hanoi	Ectoparasites	Lice	0
Cat	VN-Hanoi	Ectoparasites	Mite	3.33333333333333
Cat	VN-Hanoi	Endoparasites	Toxocaridae	0
Cat	VN-Hanoi	Endoparasites	Ancylo	16.6666666666667
Cat	VN-Hanoi	Endoparasites	Coccidia	3.33333333333333
Cat	VN-Hanoi	Endoparasites	Trematode	1.66666666666667
Cat	VN-Hanoi	Endoparasites	Trichuris	0
Cat	VN-Hanoi	Endoparasites	Strongylo	3.33333333333333
Cat	VN-Hanoi	Endoparasites	Dipylidium	0
Cat	VN-Hanoi	Endoparasites	Trichomonas	0
Cat	VN-Hanoi	Endoparasites	Diphyllobotridae	5
Cat	VN-Hanoi	Endoparasites	Thelazia	0
Cat	VN-Hanoi	Vector-borne pathogens	LeishmaniaPCR	0
Cat	VN-Hanoi	Vector-borne pathogens	Filarioidea	0
Cat	VN-Hanoi	Vector-borne pathogens	Dirofilaria	0
Cat	VN-Hanoi	Vector-borne pathogens	Apicomplexa	0
Cat	TW-Pingtung	Ectoparasites	Flea	20.3703703703704
Cat	TW-Pingtung	Ectoparasites	Tick	5.55555555555556
Cat	TW-Pingtung	Ectoparasites	Lice	1.85185185185185
Cat	TW-Pingtung	Ectoparasites	Mite	7.40740740740741
Cat	TW-Pingtung	Endoparasites	Toxocaridae	0
Cat	TW-Pingtung	Endoparasites	Ancylo	0
Cat	TW-Pingtung	Endoparasites	Coccidia	0
Cat	TW-Pingtung	Endoparasites	Trematode	0
Cat	TW-Pingtung	Endoparasites	Trichuris	0
Cat	TW-Pingtung	Endoparasites	Strongylo	0
Cat	TW-Pingtung	Endoparasites	Dipylidium	0
Cat	TW-Pingtung	Endoparasites	Trichomonas	0
Cat	TW-Pingtung	Endoparasites	Diphyllobotridae	0
Cat	TW-Pingtung	Endoparasites	Thelazia	0
Cat	TW-Pingtung	Vector-borne pathogens	LeishmaniaPCR	0
Cat	TW-Pingtung	Vector-borne pathogens	Filarioidea	0
Cat	TW-Pingtung	Vector-borne pathogens	Dirofilaria	0
Cat	TW-Pingtung	Vector-borne pathogens	Apicomplexa	0
Cat	CN-Nanning	Ectoparasites	Flea	6.2015503875969
Cat	CN-Nanning	Ectoparasites	Tick	0
Cat	CN-Nanning	Ectoparasites	Lice	0
Cat	CN-Nanning	Ectoparasites	Mite	2.32558139534884
Cat	CN-Nanning	Endoparasites	Toxocaridae	2.32558139534884
Cat	CN-Nanning	Endoparasites	Ancylo	0
Cat	CN-Nanning	Endoparasites	Coccidia	0
Cat	CN-Nanning	Endoparasites	Trematode	0
Cat	CN-Nanning	Endoparasites	Trichuris	0
Cat	CN-Nanning	Endoparasites	Strongylo	0
Cat	CN-Nanning	Endoparasites	Dipylidium	0
Cat	CN-Nanning	Endoparasites	Trichomonas	0.775193798449612
Cat	CN-Nanning	Endoparasites	Diphyllobotridae	0
Cat	CN-Nanning	Endoparasites	Thelazia	0
Cat	CN-Nanning	Vector-borne pathogens	LeishmaniaPCR	0
Cat	CN-Nanning	Vector-borne pathogens	Filarioidea	0
Cat	CN-Nanning	Vector-borne pathogens	Dirofilaria	0
Cat	CN-Nanning	Vector-borne pathogens	Apicomplexa	0
Cat	CN-Shanghai	Ectoparasites	Flea	5
Cat	CN-Shanghai	Ectoparasites	Tick	0
Cat	CN-Shanghai	Ectoparasites	Lice	0.833333333333333
Cat	CN-Shanghai	Ectoparasites	Mite	0.833333333333333
Cat	CN-Shanghai	Endoparasites	Toxocaridae	1.66666666666667
Cat	CN-Shanghai	Endoparasites	Ancylo	0
Cat	CN-Shanghai	Endoparasites	Coccidia	2.5
Cat	CN-Shanghai	Endoparasites	Trematode	4.16666666666667
Cat	CN-Shanghai	Endoparasites	Trichuris	0
Cat	CN-Shanghai	Endoparasites	Strongylo	0
Cat	CN-Shanghai	Endoparasites	Dipylidium	0
Cat	CN-Shanghai	Endoparasites	Trichomonas	0
Cat	CN-Shanghai	Endoparasites	Diphyllobotridae	1.66666666666667
Cat	CN-Shanghai	Endoparasites	Thelazia	0
Cat	CN-Shanghai	Vector-borne pathogens	LeishmaniaPCR	0
Cat	CN-Shanghai	Vector-borne pathogens	Filarioidea	0
Cat	CN-Shanghai	Vector-borne pathogens	Dirofilaria	0
Cat	CN-Shanghai	Vector-borne pathogens	Apicomplexa	0
Cat	CN-Nanjing	Ectoparasites	Flea	0.833333333333333
Cat	CN-Nanjing	Ectoparasites	Tick	0
Cat	CN-Nanjing	Ectoparasites	Lice	2.5
Cat	CN-Nanjing	Ectoparasites	Mite	4.16666666666667
Cat	CN-Nanjing	Endoparasites	Toxocaridae	13.3333333333333
Cat	CN-Nanjing	Endoparasites	Ancylo	25
Cat	CN-Nanjing	Endoparasites	Coccidia	5
Cat	CN-Nanjing	Endoparasites	Trematode	0.833333333333333
Cat	CN-Nanjing	Endoparasites	Trichuris	0
Cat	CN-Nanjing	Endoparasites	Strongylo	2.5
Cat	CN-Nanjing	Endoparasites	Dipylidium	1.66666666666667
Cat	CN-Nanjing	Endoparasites	Trichomonas	1.66666666666667
Cat	CN-Nanjing	Endoparasites	Diphyllobotridae	0.833333333333333
Cat	CN-Nanjing	Endoparasites	Thelazia	0.833333333333333
Cat	CN-Nanjing	Vector-borne pathogens	LeishmaniaPCR	0
Cat	CN-Nanjing	Vector-borne pathogens	Filarioidea	0
Cat	CN-Nanjing	Vector-borne pathogens	Dirofilaria	0
Cat	CN-Nanjing	Vector-borne pathogens	Apicomplexa	2.5
Cat	CN-Beijing	Ectoparasites	Flea	5.78512396694215
Cat	CN-Beijing	Ectoparasites	Tick	0.826446280991736
Cat	CN-Beijing	Ectoparasites	Lice	0
Cat	CN-Beijing	Ectoparasites	Mite	14.8760330578512
Cat	CN-Beijing	Endoparasites	Toxocaridae	8.40336134453782
Cat	CN-Beijing	Endoparasites	Ancylo	5.88235294117647
Cat	CN-Beijing	Endoparasites	Coccidia	2.52100840336134
Cat	CN-Beijing	Endoparasites	Trematode	0
Cat	CN-Beijing	Endoparasites	Trichuris	0
Cat	CN-Beijing	Endoparasites	Strongylo	0.840336134453782
Cat	CN-Beijing	Endoparasites	Dipylidium	1.68067226890756
Cat	CN-Beijing	Endoparasites	Trichomonas	0.840336134453782
Cat	CN-Beijing	Endoparasites	Diphyllobotridae	0
Cat	CN-Beijing	Endoparasites	Thelazia	1.65289256198347
Cat	CN-Beijing	Vector-borne pathogens	LeishmaniaPCR	0
Cat	CN-Beijing	Vector-borne pathogens	Filarioidea	0
Cat	CN-Beijing	Vector-borne pathogens	Dirofilaria	0
Cat	CN-Beijing	Vector-borne pathogens	Apicomplexa	0
Dog	ID-Yogyakarta	Ectoparasites	Flea	27.2727272727273
Dog	ID-Yogyakarta	Ectoparasites	Tick	43.6363636363636
Dog	ID-Yogyakarta	Ectoparasites	Lice	1.81818181818182
Dog	ID-Yogyakarta	Ectoparasites	Mite	1.81818181818182
Dog	ID-Yogyakarta	Endoparasites	Toxocaridae	1.81818181818182
Dog	ID-Yogyakarta	Endoparasites	Ancylo	32.7272727272727
Dog	ID-Yogyakarta	Endoparasites	Coccidia	0
Dog	ID-Yogyakarta	Endoparasites	Trematode	0
Dog	ID-Yogyakarta	Endoparasites	Trichuris	1.81818181818182
Dog	ID-Yogyakarta	Endoparasites	Strongylo	0
Dog	ID-Yogyakarta	Endoparasites	Dipylidium	0
Dog	ID-Yogyakarta	Endoparasites	Trichomonas	0
Dog	ID-Yogyakarta	Endoparasites	Diphyllobotridae	0
Dog	ID-Yogyakarta	Endoparasites	Thelazia	0
Dog	ID-Yogyakarta	Vector-borne pathogens	Anaplasma	7.27272727272727
Dog	ID-Yogyakarta	Vector-borne pathogens	Ehrlichia	41.8181818181818
Dog	ID-Yogyakarta	Vector-borne pathogens	Borrelia	1.81818181818182
Dog	ID-Yogyakarta	Vector-borne pathogens	LeishmaniaSNAP	0
Dog	ID-Yogyakarta	Vector-borne pathogens	LeishmaniaPCR	0
Dog	ID-Yogyakarta	Vector-borne pathogens	Filarioidea	0
Dog	ID-Yogyakarta	Vector-borne pathogens	Dirofilaria	0
Dog	ID-Yogyakarta	Vector-borne pathogens	Apicomplexa	0
Dog	ID-Bogor	Ectoparasites	Flea	2.5
Dog	ID-Bogor	Ectoparasites	Tick	40
Dog	ID-Bogor	Ectoparasites	Lice	12.5
Dog	ID-Bogor	Ectoparasites	Mite	7.5
Dog	ID-Bogor	Endoparasites	Toxocaridae	0
Dog	ID-Bogor	Endoparasites	Ancylo	5.26315789473684
Dog	ID-Bogor	Endoparasites	Coccidia	0
Dog	ID-Bogor	Endoparasites	Trematode	0
Dog	ID-Bogor	Endoparasites	Trichuris	2.63157894736842
Dog	ID-Bogor	Endoparasites	Strongylo	0
Dog	ID-Bogor	Endoparasites	Dipylidium	0
Dog	ID-Bogor	Endoparasites	Trichomonas	0
Dog	ID-Bogor	Endoparasites	Diphyllobotridae	0
Dog	ID-Bogor	Endoparasites	Thelazia	0
Dog	ID-Bogor	Vector-borne pathogens	Anaplasma	17.5
Dog	ID-Bogor	Vector-borne pathogens	Ehrlichia	27.5
Dog	ID-Bogor	Vector-borne pathogens	Borrelia	0
Dog	ID-Bogor	Vector-borne pathogens	LeishmaniaSNAP	0
Dog	ID-Bogor	Vector-borne pathogens	LeishmaniaPCR	0
Dog	ID-Bogor	Vector-borne pathogens	Filarioidea	0
Dog	ID-Bogor	Vector-borne pathogens	Dirofilaria	0
Dog	ID-Bogor	Vector-borne pathogens	Apicomplexa	0
Dog	SG-Singapore	Ectoparasites	Flea	0.862068965517241
Dog	SG-Singapore	Ectoparasites	Tick	8.62068965517241
Dog	SG-Singapore	Ectoparasites	Lice	0.862068965517241
Dog	SG-Singapore	Ectoparasites	Mite	6.03448275862069
Dog	SG-Singapore	Endoparasites	Toxocaridae	0.862068965517241
Dog	SG-Singapore	Endoparasites	Ancylo	0
Dog	SG-Singapore	Endoparasites	Coccidia	0.862068965517241
Dog	SG-Singapore	Endoparasites	Trematode	0
Dog	SG-Singapore	Endoparasites	Trichuris	0.862068965517241
Dog	SG-Singapore	Endoparasites	Strongylo	0
Dog	SG-Singapore	Endoparasites	Dipylidium	0
Dog	SG-Singapore	Endoparasites	Trichomonas	0
Dog	SG-Singapore	Endoparasites	Diphyllobotridae	0
Dog	SG-Singapore	Endoparasites	Thelazia	0
Dog	SG-Singapore	Vector-borne pathogens	Anaplasma	2.63157894736842
Dog	SG-Singapore	Vector-borne pathogens	Ehrlichia	5.26315789473684
Dog	SG-Singapore	Vector-borne pathogens	Borrelia	0
Dog	SG-Singapore	Vector-borne pathogens	LeishmaniaSNAP	0
Dog	SG-Singapore	Vector-borne pathogens	LeishmaniaPCR	0
Dog	SG-Singapore	Vector-borne pathogens	Filarioidea	0
Dog	SG-Singapore	Vector-borne pathogens	Dirofilaria	2.63157894736842
Dog	SG-Singapore	Vector-borne pathogens	Apicomplexa	0.862068965517241
Dog	ML-Selangor	Ectoparasites	Flea	4.44444444444444
Dog	ML-Selangor	Ectoparasites	Tick	4.44444444444444
Dog	ML-Selangor	Ectoparasites	Lice	0
Dog	ML-Selangor	Ectoparasites	Mite	0
Dog	ML-Selangor	Endoparasites	Toxocaridae	2.22222222222222
Dog	ML-Selangor	Endoparasites	Ancylo	26.6666666666667
Dog	ML-Selangor	Endoparasites	Coccidia	0
Dog	ML-Selangor	Endoparasites	Trematode	0
Dog	ML-Selangor	Endoparasites	Trichuris	2.22222222222222
Dog	ML-Selangor	Endoparasites	Strongylo	0
Dog	ML-Selangor	Endoparasites	Dipylidium	0
Dog	ML-Selangor	Endoparasites	Trichomonas	0
Dog	ML-Selangor	Endoparasites	Diphyllobotridae	0
Dog	ML-Selangor	Endoparasites	Thelazia	0
Dog	ML-Selangor	Vector-borne pathogens	Anaplasma	11.1111111111111
Dog	ML-Selangor	Vector-borne pathogens	Ehrlichia	11.1111111111111
Dog	ML-Selangor	Vector-borne pathogens	Borrelia	0
Dog	ML-Selangor	Vector-borne pathogens	LeishmaniaSNAP	0
Dog	ML-Selangor	Vector-borne pathogens	LeishmaniaPCR	0
Dog	ML-Selangor	Vector-borne pathogens	Filarioidea	8.88888888888889
Dog	ML-Selangor	Vector-borne pathogens	Dirofilaria	6.66666666666667
Dog	ML-Selangor	Vector-borne pathogens	Apicomplexa	2.22222222222222
Dog	VN-Ho Chi Minh	Ectoparasites	Flea	8.33333333333333
Dog	VN-Ho Chi Minh	Ectoparasites	Tick	73.3333333333333
Dog	VN-Ho Chi Minh	Ectoparasites	Lice	1.66666666666667
Dog	VN-Ho Chi Minh	Ectoparasites	Mite	5
Dog	VN-Ho Chi Minh	Endoparasites	Toxocaridae	3.33333333333333
Dog	VN-Ho Chi Minh	Endoparasites	Ancylo	29.3103448275862
Dog	VN-Ho Chi Minh	Endoparasites	Coccidia	5
Dog	VN-Ho Chi Minh	Endoparasites	Trematode	0
Dog	VN-Ho Chi Minh	Endoparasites	Trichuris	0
Dog	VN-Ho Chi Minh	Endoparasites	Strongylo	1.66666666666667
Dog	VN-Ho Chi Minh	Endoparasites	Dipylidium	1.66666666666667
Dog	VN-Ho Chi Minh	Endoparasites	Trichomonas	0
Dog	VN-Ho Chi Minh	Endoparasites	Diphyllobotridae	0
Dog	VN-Ho Chi Minh	Endoparasites	Thelazia	0
Dog	VN-Ho Chi Minh	Vector-borne pathogens	Anaplasma	20
Dog	VN-Ho Chi Minh	Vector-borne pathogens	Ehrlichia	35
Dog	VN-Ho Chi Minh	Vector-borne pathogens	Borrelia	0
Dog	VN-Ho Chi Minh	Vector-borne pathogens	LeishmaniaSNAP	1.66666666666667
Dog	VN-Ho Chi Minh	Vector-borne pathogens	LeishmaniaPCR	0
Dog	VN-Ho Chi Minh	Vector-borne pathogens	Filarioidea	3.33333333333333
Dog	VN-Ho Chi Minh	Vector-borne pathogens	Dirofilaria	0
Dog	VN-Ho Chi Minh	Vector-borne pathogens	Apicomplexa	1.66666666666667
Dog	TH-Bangkok	Ectoparasites	Flea	0
Dog	TH-Bangkok	Ectoparasites	Tick	8.33333333333333
Dog	TH-Bangkok	Ectoparasites	Lice	0
Dog	TH-Bangkok	Ectoparasites	Mite	0
Dog	TH-Bangkok	Endoparasites	Toxocaridae	0
Dog	TH-Bangkok	Endoparasites	Ancylo	3.33333333333333
Dog	TH-Bangkok	Endoparasites	Coccidia	0
Dog	TH-Bangkok	Endoparasites	Trematode	0
Dog	TH-Bangkok	Endoparasites	Trichuris	0
Dog	TH-Bangkok	Endoparasites	Strongylo	0
Dog	TH-Bangkok	Endoparasites	Dipylidium	0
Dog	TH-Bangkok	Endoparasites	Trichomonas	0
Dog	TH-Bangkok	Endoparasites	Diphyllobotridae	0
Dog	TH-Bangkok	Endoparasites	Thelazia	0
Dog	TH-Bangkok	Vector-borne pathogens	Anaplasma	28.3333333333333
Dog	TH-Bangkok	Vector-borne pathogens	Ehrlichia	56.6666666666667
Dog	TH-Bangkok	Vector-borne pathogens	Borrelia	0
Dog	TH-Bangkok	Vector-borne pathogens	LeishmaniaSNAP	0
Dog	TH-Bangkok	Vector-borne pathogens	LeishmaniaPCR	0
Dog	TH-Bangkok	Vector-borne pathogens	Filarioidea	10
Dog	TH-Bangkok	Vector-borne pathogens	Dirofilaria	6.66666666666667
Dog	TH-Bangkok	Vector-borne pathogens	Apicomplexa	3.33333333333333
Dog	PH-Nueva Ecija	Ectoparasites	Flea	80
Dog	PH-Nueva Ecija	Ectoparasites	Tick	67.5
Dog	PH-Nueva Ecija	Ectoparasites	Lice	52.5
Dog	PH-Nueva Ecija	Ectoparasites	Mite	3.33333333333333
Dog	PH-Nueva Ecija	Endoparasites	Toxocaridae	9.2436974789916
Dog	PH-Nueva Ecija	Endoparasites	Ancylo	27.7310924369748
Dog	PH-Nueva Ecija	Endoparasites	Coccidia	0
Dog	PH-Nueva Ecija	Endoparasites	Trematode	0
Dog	PH-Nueva Ecija	Endoparasites	Trichuris	0.840336134453782
Dog	PH-Nueva Ecija	Endoparasites	Strongylo	0
Dog	PH-Nueva Ecija	Endoparasites	Dipylidium	8.40336134453782
Dog	PH-Nueva Ecija	Endoparasites	Trichomonas	0
Dog	PH-Nueva Ecija	Endoparasites	Diphyllobotridae	0
Dog	PH-Nueva Ecija	Endoparasites	Thelazia	0
Dog	PH-Nueva Ecija	Vector-borne pathogens	Anaplasma	16.9642857142857
Dog	PH-Nueva Ecija	Vector-borne pathogens	Ehrlichia	33.0357142857143
Dog	PH-Nueva Ecija	Vector-borne pathogens	Borrelia	0.892857142857143
Dog	PH-Nueva Ecija	Vector-borne pathogens	LeishmaniaSNAP	0.909090909090909
Dog	PH-Nueva Ecija	Vector-borne pathogens	LeishmaniaPCR	0
Dog	PH-Nueva Ecija	Vector-borne pathogens	Filarioidea	11.6666666666667
Dog	PH-Nueva Ecija	Vector-borne pathogens	Dirofilaria	17.8571428571429
Dog	PH-Nueva Ecija	Vector-borne pathogens	Apicomplexa	8.33333333333333
Dog	TH-Chiang Mai	Ectoparasites	Flea	41.6666666666667
Dog	TH-Chiang Mai	Ectoparasites	Tick	46.6666666666667
Dog	TH-Chiang Mai	Ectoparasites	Lice	5
Dog	TH-Chiang Mai	Ectoparasites	Mite	0
Dog	TH-Chiang Mai	Endoparasites	Toxocaridae	0
Dog	TH-Chiang Mai	Endoparasites	Ancylo	20
Dog	TH-Chiang Mai	Endoparasites	Coccidia	0
Dog	TH-Chiang Mai	Endoparasites	Trematode	0
Dog	TH-Chiang Mai	Endoparasites	Trichuris	0
Dog	TH-Chiang Mai	Endoparasites	Strongylo	0
Dog	TH-Chiang Mai	Endoparasites	Dipylidium	0
Dog	TH-Chiang Mai	Endoparasites	Trichomonas	0
Dog	TH-Chiang Mai	Endoparasites	Diphyllobotridae	2.56410256410256
Dog	TH-Chiang Mai	Endoparasites	Thelazia	0
Dog	TH-Chiang Mai	Vector-borne pathogens	Anaplasma	20
Dog	TH-Chiang Mai	Vector-borne pathogens	Ehrlichia	33.3333333333333
Dog	TH-Chiang Mai	Vector-borne pathogens	Borrelia	0
Dog	TH-Chiang Mai	Vector-borne pathogens	LeishmaniaSNAP	0
Dog	TH-Chiang Mai	Vector-borne pathogens	LeishmaniaPCR	0
Dog	TH-Chiang Mai	Vector-borne pathogens	Filarioidea	3.33333333333333
Dog	TH-Chiang Mai	Vector-borne pathogens	Dirofilaria	1.66666666666667
Dog	TH-Chiang Mai	Vector-borne pathogens	Apicomplexa	3.33333333333333
Dog	VN-Hanoi	Ectoparasites	Flea	16.6666666666667
Dog	VN-Hanoi	Ectoparasites	Tick	30
Dog	VN-Hanoi	Ectoparasites	Lice	0
Dog	VN-Hanoi	Ectoparasites	Mite	3.33333333333333
Dog	VN-Hanoi	Endoparasites	Toxocaridae	5.35714285714286
Dog	VN-Hanoi	Endoparasites	Ancylo	17.5438596491228
Dog	VN-Hanoi	Endoparasites	Coccidia	3.50877192982456
Dog	VN-Hanoi	Endoparasites	Trematode	0
Dog	VN-Hanoi	Endoparasites	Trichuris	8.7719298245614
Dog	VN-Hanoi	Endoparasites	Strongylo	0
Dog	VN-Hanoi	Endoparasites	Dipylidium	0
Dog	VN-Hanoi	Endoparasites	Trichomonas	0
Dog	VN-Hanoi	Endoparasites	Diphyllobotridae	3.50877192982456
Dog	VN-Hanoi	Endoparasites	Thelazia	0
Dog	VN-Hanoi	Vector-borne pathogens	Anaplasma	6.66666666666667
Dog	VN-Hanoi	Vector-borne pathogens	Ehrlichia	16.6666666666667
Dog	VN-Hanoi	Vector-borne pathogens	Borrelia	0
Dog	VN-Hanoi	Vector-borne pathogens	LeishmaniaSNAP	0
Dog	VN-Hanoi	Vector-borne pathogens	LeishmaniaPCR	0
Dog	VN-Hanoi	Vector-borne pathogens	Filarioidea	0
Dog	VN-Hanoi	Vector-borne pathogens	Dirofilaria	0
Dog	VN-Hanoi	Vector-borne pathogens	Apicomplexa	0
Dog	TW-Pingtung	Ectoparasites	Flea	9.09090909090909
Dog	TW-Pingtung	Ectoparasites	Tick	12.8787878787879
Dog	TW-Pingtung	Ectoparasites	Lice	0.757575757575758
Dog	TW-Pingtung	Ectoparasites	Mite	3.78787878787879
Dog	TW-Pingtung	Endoparasites	Toxocaridae	2.4
Dog	TW-Pingtung	Endoparasites	Ancylo	4.8
Dog	TW-Pingtung	Endoparasites	Coccidia	1.6
Dog	TW-Pingtung	Endoparasites	Trematode	0
Dog	TW-Pingtung	Endoparasites	Trichuris	0.8
Dog	TW-Pingtung	Endoparasites	Strongylo	0
Dog	TW-Pingtung	Endoparasites	Dipylidium	0
Dog	TW-Pingtung	Endoparasites	Trichomonas	0
Dog	TW-Pingtung	Endoparasites	Diphyllobotridae	0
Dog	TW-Pingtung	Endoparasites	Thelazia	0
Dog	TW-Pingtung	Vector-borne pathogens	Anaplasma	1.51515151515152
Dog	TW-Pingtung	Vector-borne pathogens	Ehrlichia	3.03030303030303
Dog	TW-Pingtung	Vector-borne pathogens	Borrelia	0
Dog	TW-Pingtung	Vector-borne pathogens	LeishmaniaSNAP	0
Dog	TW-Pingtung	Vector-borne pathogens	LeishmaniaPCR	0
Dog	TW-Pingtung	Vector-borne pathogens	Filarioidea	3.78787878787879
Dog	TW-Pingtung	Vector-borne pathogens	Dirofilaria	8.33333333333333
Dog	TW-Pingtung	Vector-borne pathogens	Apicomplexa	0
Dog	CN-Nanning	Ectoparasites	Flea	3.27868852459016
Dog	CN-Nanning	Ectoparasites	Tick	18.8524590163934
Dog	CN-Nanning	Ectoparasites	Lice	0.819672131147541
Dog	CN-Nanning	Ectoparasites	Mite	2.45901639344262
Dog	CN-Nanning	Endoparasites	Toxocaridae	4.0983606557377
Dog	CN-Nanning	Endoparasites	Ancylo	0
Dog	CN-Nanning	Endoparasites	Coccidia	0.819672131147541
Dog	CN-Nanning	Endoparasites	Trematode	0
Dog	CN-Nanning	Endoparasites	Trichuris	0
Dog	CN-Nanning	Endoparasites	Strongylo	0
Dog	CN-Nanning	Endoparasites	Dipylidium	0
Dog	CN-Nanning	Endoparasites	Trichomonas	2.45901639344262
Dog	CN-Nanning	Endoparasites	Diphyllobotridae	0
Dog	CN-Nanning	Endoparasites	Thelazia	0
Dog	CN-Nanning	Vector-borne pathogens	Anaplasma	0.854700854700855
Dog	CN-Nanning	Vector-borne pathogens	Ehrlichia	7.69230769230769
Dog	CN-Nanning	Vector-borne pathogens	Borrelia	0
Dog	CN-Nanning	Vector-borne pathogens	LeishmaniaSNAP	0
Dog	CN-Nanning	Vector-borne pathogens	LeishmaniaPCR	0
Dog	CN-Nanning	Vector-borne pathogens	Filarioidea	0
Dog	CN-Nanning	Vector-borne pathogens	Dirofilaria	0
Dog	CN-Nanning	Vector-borne pathogens	Apicomplexa	1.63934426229508
Dog	CN-Shanghai	Ectoparasites	Flea	4.16666666666667
Dog	CN-Shanghai	Ectoparasites	Tick	0
Dog	CN-Shanghai	Ectoparasites	Lice	0.833333333333333
Dog	CN-Shanghai	Ectoparasites	Mite	3.33333333333333
Dog	CN-Shanghai	Endoparasites	Toxocaridae	0.833333333333333
Dog	CN-Shanghai	Endoparasites	Ancylo	1.66666666666667
Dog	CN-Shanghai	Endoparasites	Coccidia	0.833333333333333
Dog	CN-Shanghai	Endoparasites	Trematode	0
Dog	CN-Shanghai	Endoparasites	Trichuris	0
Dog	CN-Shanghai	Endoparasites	Strongylo	0
Dog	CN-Shanghai	Endoparasites	Dipylidium	0
Dog	CN-Shanghai	Endoparasites	Trichomonas	1.66666666666667
Dog	CN-Shanghai	Endoparasites	Diphyllobotridae	0
Dog	CN-Shanghai	Endoparasites	Thelazia	0
Dog	CN-Shanghai	Vector-borne pathogens	Anaplasma	0
Dog	CN-Shanghai	Vector-borne pathogens	Ehrlichia	0
Dog	CN-Shanghai	Vector-borne pathogens	Borrelia	0
Dog	CN-Shanghai	Vector-borne pathogens	LeishmaniaSNAP	0
Dog	CN-Shanghai	Vector-borne pathogens	LeishmaniaPCR	0
Dog	CN-Shanghai	Vector-borne pathogens	Filarioidea	0
Dog	CN-Shanghai	Vector-borne pathogens	Dirofilaria	0
Dog	CN-Shanghai	Vector-borne pathogens	Apicomplexa	0
Dog	CN-Nanjing	Ectoparasites	Flea	0
Dog	CN-Nanjing	Ectoparasites	Tick	0
Dog	CN-Nanjing	Ectoparasites	Lice	0
Dog	CN-Nanjing	Ectoparasites	Mite	0
Dog	CN-Nanjing	Endoparasites	Toxocaridae	0
Dog	CN-Nanjing	Endoparasites	Ancylo	0
Dog	CN-Nanjing	Endoparasites	Coccidia	0
Dog	CN-Nanjing	Endoparasites	Trematode	0
Dog	CN-Nanjing	Endoparasites	Trichuris	0
Dog	CN-Nanjing	Endoparasites	Strongylo	0
Dog	CN-Nanjing	Endoparasites	Dipylidium	0
Dog	CN-Nanjing	Endoparasites	Trichomonas	0
Dog	CN-Nanjing	Endoparasites	Diphyllobotridae	0
Dog	CN-Nanjing	Endoparasites	Thelazia	0
Dog	CN-Nanjing	Vector-borne pathogens	Anaplasma	0
Dog	CN-Nanjing	Vector-borne pathogens	Ehrlichia	0
Dog	CN-Nanjing	Vector-borne pathogens	Borrelia	0
Dog	CN-Nanjing	Vector-borne pathogens	LeishmaniaSNAP	0
Dog	CN-Nanjing	Vector-borne pathogens	LeishmaniaPCR	0
Dog	CN-Nanjing	Vector-borne pathogens	Filarioidea	0
Dog	CN-Nanjing	Vector-borne pathogens	Dirofilaria	0
Dog	CN-Nanjing	Vector-borne pathogens	Apicomplexa	7.5
Dog	CN-Beijing	Ectoparasites	Flea	5.04201680672269
Dog	CN-Beijing	Ectoparasites	Tick	5.04201680672269
Dog	CN-Beijing	Ectoparasites	Lice	0.840336134453782
Dog	CN-Beijing	Ectoparasites	Mite	4.20168067226891
Dog	CN-Beijing	Endoparasites	Toxocaridae	2.52100840336134
Dog	CN-Beijing	Endoparasites	Ancylo	1.68067226890756
Dog	CN-Beijing	Endoparasites	Coccidia	0
Dog	CN-Beijing	Endoparasites	Trematode	0
Dog	CN-Beijing	Endoparasites	Trichuris	0
Dog	CN-Beijing	Endoparasites	Strongylo	0
Dog	CN-Beijing	Endoparasites	Dipylidium	0
Dog	CN-Beijing	Endoparasites	Trichomonas	1.68067226890756
Dog	CN-Beijing	Endoparasites	Diphyllobotridae	0
Dog	CN-Beijing	Endoparasites	Thelazia	6.72268907563025
Dog	CN-Beijing	Vector-borne pathogens	Anaplasma	0
Dog	CN-Beijing	Vector-borne pathogens	Ehrlichia	0
Dog	CN-Beijing	Vector-borne pathogens	Borrelia	0
Dog	CN-Beijing	Vector-borne pathogens	LeishmaniaSNAP	1.68067226890756
Dog	CN-Beijing	Vector-borne pathogens	LeishmaniaPCR	1.68067226890756
Dog	CN-Beijing	Vector-borne pathogens	Filarioidea	0
Dog	CN-Beijing	Vector-borne pathogens	Dirofilaria	0
Dog	CN-Beijing	Vector-borne pathogens	Apicomplexa	3.36134453781513
