# Supplementary material for: Human social conditions predict the risk of exposure to zoonotic parasites in companion animals in East and Southeast Asia
Source: Commun Med (Lond). 2022 Nov 15;2:144. doi: 10.1038/s43856-022-00210-8 (PMC9666534; doi:10.1038/s43856-022-00210-8)
Supplement: Supplementary file 2 — Supplementary Data 2 [file 43856_2022_210_MOESM2_ESM.csv]

Species	Age	Sex	Neuter	Environment	Household	Temp	Prec	Pop_Dens	Pet_Hum_ratio	Life_expect	Parasite	Vector_borne	Ectoparasite	Endoparasite	Axis1	Axis2
Dog	5 to 15	Female	Neutered	Urban	Apartment	≤ 24	≤ 2000	> 10000	≤ 0.05	> 76	Not infested	Not infected	Not infested	Not infested	0.602635502721846	-0.245112966882298
Dog	5 to 15	Male	Neutered	Urban	Apartment	≤ 24	≤ 2000	> 10000	≤ 0.05	> 76	Not infested	Not infected	Not infested	Not infested	0.614258412100891	-0.201789797092532
Dog	5 to 15	Female	Neutered	Rural	House with garden	≤ 24	≤ 2000	> 10000	≤ 0.05	> 76	Not infested	Not infected	Not infested	Not infested	0.279061005366898	-0.10710302357
Dog	5 to 15	Female	Neutered	Rural	House with garden	≤ 24	≤ 2000	> 10000	≤ 0.05	> 76	Not infested	Not infected	Not infested	Not infested	0.279061005366898	-0.10710302357
Dog	5 to 15	Male	Neutered	Urban	House with garden	≤ 24	≤ 2000	> 10000	≤ 0.05	> 76	Not infested	Not infected	Not infested	Not infested	0.49459187981702	-0.0731446695583212
Dog	< 5	Female	Intact	Urban	House with garden	≤ 24	≤ 2000	> 10000	≤ 0.05	> 76	Infested	Not infected	Infested	Not infested	-0.0283330148525373	0.383529993557144
Dog	< 5	Female	Intact	Urban	Apartment	≤ 24	≤ 2000	> 10000	≤ 0.05	> 76	Infested	Not infected	Not infested	Infested	0.21154990605546	0.435883924008166
Dog	< 5	Male	Intact	Urban	House with garden	≤ 24	≤ 2000	> 10000	≤ 0.05	> 76	Infested	Not infected	Infested	Not infested	-0.0167101054734924	0.426853163346909
Dog	5 to 15	Female	Neutered	Urban	House with garden	≤ 24	≤ 2000	> 10000	≤ 0.05	> 76	Not infested	Not infected	Not infested	Not infested	0.482968970437975	-0.116467839348086
Dog	5 to 15	Male	Neutered	Urban	Apartment	≤ 24	≤ 2000	> 10000	≤ 0.05	> 76	Infested	Not infected	Infested	Not infested	0.168505302421558	-0.104081203651212
Dog	< 5	Male	Intact	Urban	Apartment	≤ 24	≤ 2000	> 10000	≤ 0.05	> 76	Infested	Not infected	Infested	Not infested	0.102956426810379	0.298208035812698
Dog	5 to 15	Female	Neutered	Urban	Apartment	≤ 24	≤ 2000	> 10000	≤ 0.05	> 76	Not infested	Not infected	Not infested	Not infested	0.602635502721846	-0.245112966882298
Dog	5 to 15	Male	Neutered	Urban	House with garden	≤ 24	≤ 2000	> 10000	≤ 0.05	> 76	Not infested	Not infected	Not infested	Not infested	0.49459187981702	-0.0731446695583212
Dog	5 to 15	Male	Neutered	Urban	House with garden	≤ 24	≤ 2000	> 10000	≤ 0.05	> 76	Not infested	Not infected	Not infested	Not infested	0.49459187981702	-0.0731446695583212
Dog	5 to 15	Male	Intact	Urban	House with garden	≤ 24	≤ 2000	> 10000	≤ 0.05	> 76	Not infested	Not infected	Not infested	Not infested	0.479453889127806	0.133014402079121
Dog	5 to 15	Male	Neutered	Urban	House with garden	≤ 24	≤ 2000	> 10000	≤ 0.05	> 76	Not infested	Not infected	Not infested	Not infested	0.49459187981702	-0.0731446695583212
Dog	< 5	Female	Neutered	Urban	House with garden	≤ 24	≤ 2000	> 10000	≤ 0.05	> 76	Not infested	Not infected	Not infested	Not infested	0.43255808551601	0.0796623284783818
Dog	< 5	Male	Neutered	Urban	House with garden	≤ 24	≤ 2000	> 10000	≤ 0.05	> 76	Not infested	Not infected	Not infested	Not infested	0.444180994895055	0.122985498268147
Dog	5 to 15	Male	Intact	Urban	House with garden	≤ 24	≤ 2000	> 10000	≤ 0.05	> 76	Not infested	Not infected	Not infested	Not infested	0.479453889127806	0.133014402079121
Dog	< 5	Female	Intact	Urban	House with garden	≤ 24	≤ 2000	> 10000	≤ 0.05	> 76	Infested	Not infected	Not infested	Infested	0.0918833737715884	0.564529051542377
Dog	< 5	Male	Neutered	Urban	Apartment	≤ 24	≤ 2000	> 10000	≤ 0.05	> 76	Infested	Not infected	Not infested	Infested	0.238310806123719	0.273048022160489
Dog	< 5	Female	Intact	Urban	Apartment	≤ 24	≤ 2000	> 10000	≤ 0.05	> 76	Infested	Infected	Not infested	Not infested	0.128656424992632	0.277270423121773
Dog	< 5	Male	Intact	Urban	House with garden	≤ 24	≤ 2000	> 10000	≤ 0.05	> 76	Not infested	Not infected	Not infested	Not infested	0.429043004205841	0.329144569905589
Dog	5 to 15	Male	Neutered	Urban	Apartment	≤ 24	≤ 2000	> 10000	≤ 0.05	> 76	Not infested	Not infected	Not infested	Not infested	0.614258412100891	-0.201789797092532
Dog	< 5	Female	Neutered	Urban	Apartment	≤ 24	≤ 2000	> 10000	≤ 0.05	> 76	Not infested	Not infected	Not infested	Not infested	0.552224617799881	-0.0489827990558295
Dog	5 to 15	Male	Neutered	Urban	House with garden	≤ 24	≤ 2000	> 10000	≤ 0.05	> 76	Not infested	Not infected	Not infested	Not infested	0.49459187981702	-0.0731446695583212
Dog	< 5	Female	Intact	Urban	Apartment	≤ 24	≤ 2000	> 10000	≤ 0.05	> 76	Not infested	Not infected	Not infested	Not infested	0.537086627110667	0.157176272581612
Dog	5 to 15	Male	Neutered	Urban	House with garden	≤ 24	≤ 2000	> 10000	≤ 0.05	> 76	Not infested	Not infected	Not infested	Not infested	0.49459187981702	-0.0731446695583212
Dog	5 to 15	Male	Neutered	Urban	House with garden	≤ 24	≤ 2000	> 10000	≤ 0.05	> 76	Not infested	Not infected	Not infested	Not infested	0.49459187981702	-0.0731446695583212
Dog	< 5	Female	Neutered	Urban	Apartment	≤ 24	≤ 2000	> 10000	≤ 0.05	> 76	Infested	Not infected	Infested	Not infested	0.106471508120548	0.0487257943854908
Dog	< 5	Male	Intact	Urban	House with garden	≤ 24	≤ 2000	> 10000	≤ 0.05	> 76	Not infested	Not infected	Not infested	Not infested	0.429043004205841	0.329144569905589
Dog	< 5	Female	Intact	Urban	House with garden	≤ 24	≤ 2000	> 10000	≤ 0.05	> 76	Not infested	Not infected	Not infested	Not infested	0.417420094826796	0.285821400115824
Dog	< 5	Male	Neutered	Urban	House with garden	≤ 24	≤ 2000	> 10000	≤ 0.05	> 76	Not infested	Not infected	Not infested	Not infested	0.444180994895055	0.122985498268147
Dog	5 to 15	Male	Intact	Urban	Apartment	≤ 24	≤ 2000	> 10000	≤ 0.05	> 76	Not infested	Not infected	Not infested	Not infested	0.599120421411677	0.00436927454490931
Dog	< 5	Female	Intact	Urban	House with garden	≤ 24	≤ 2000	> 10000	≤ 0.05	> 76	Infested	Infected	Not infested	Not infested	0.00898989270876086	0.405915550655984
Dog	< 5	Male	Intact	Urban	Apartment	≤ 24	≤ 2000	> 10000	≤ 0.05	> 76	Infested	Not infected	Infested	Not infested	0.102956426810379	0.298208035812698
Dog	5 to 15	Female	Neutered	Rural	House with garden	≤ 24	≤ 2000	> 10000	≤ 0.05	> 76	Not infested	Not infected	Not infested	Not infested	0.279061005366898	-0.10710302357
Dog	5 to 15	Male	Neutered	Rural	House with garden	≤ 24	≤ 2000	> 10000	≤ 0.05	> 76	Not infested	Not infected	Not infested	Not infested	0.290683914745943	-0.0637798537802345
Dog	5 to 15	Male	Neutered	Rural	House with garden	≤ 24	≤ 2000	> 10000	≤ 0.05	> 76	Not infested	Not infected	Not infested	Not infested	0.290683914745943	-0.0637798537802345
Dog	< 5	Female	Neutered	Urban	Apartment	≤ 24	≤ 2000	> 10000	≤ 0.05	> 76	Infested	Infected	Not infested	Not infested	0.143794415681846	0.0711113514843308
Dog	< 5	Male	Neutered	Urban	Apartment	≤ 24	≤ 2000	> 10000	≤ 0.05	> 76	Infested	Infected	Not infested	Not infested	0.155417325060891	0.114434521274096
Dog	< 5	Male	Intact	Urban	Apartment	≤ 24	≤ 2000	> 10000	≤ 0.05	> 76	Infested	Infected	Not infested	Not infested	0.140279334371677	0.320593592911538
Dog	5 to 15	Male	Intact	Urban	House with garden	≤ 24	≤ 2000	> 10000	≤ 0.05	> 76	Not infested	Not infected	Not infested	Not infested	0.479453889127806	0.133014402079121
Dog	5 to 15	Female	Intact	Urban	Apartment	≤ 24	≤ 2000	> 10000	≤ 0.05	> 76	Infested	Infected	Infested	Not infested	-0.0498907784567167	0.0966086211920073
Dog	< 5	Female	Intact	Urban	House with garden	≤ 24	≤ 2000	> 10000	≤ 0.05	> 76	Infested	Infected	Not infested	Not infested	0.00898989270876086	0.405915550655984
Dog	< 5	Male	Intact	Urban	Apartment	≤ 24	≤ 2000	> 10000	≤ 0.05	> 76	Infested	Infected	Not infested	Not infested	0.140279334371677	0.320593592911538
Dog	< 5	Male	Neutered	Urban	Apartment	≤ 24	≤ 2000	> 10000	≤ 0.05	> 76	Not infested	Not infected	Not infested	Not infested	0.563847527178926	-0.00565962926606429
Dog	< 5	Male	Neutered	Urban	Apartment	≤ 24	≤ 2000	> 10000	≤ 0.05	> 76	Not infested	Not infected	Not infested	Not infested	0.563847527178926	-0.00565962926606429
Dog	< 5	Male	Neutered	Urban	Apartment	≤ 24	≤ 2000	> 10000	≤ 0.05	> 76	Not infested	Not infected	Not infested	Not infested	0.563847527178926	-0.00565962926606429
Dog	< 5	Female	Intact	Urban	Apartment	≤ 24	≤ 2000	> 10000	≤ 0.05	> 76	Not infested	Not infected	Not infested	Not infested	0.537086627110667	0.157176272581612
Dog	< 5	Male	Intact	Urban	Apartment	≤ 24	≤ 2000	> 10000	≤ 0.05	> 76	Not infested	Not infected	Not infested	Not infested	0.548709536489712	0.200499442371378
Dog	< 5	Male	Intact	Urban	Apartment	≤ 24	≤ 2000	> 10000	≤ 0.05	> 76	Infested	Not infected	Infested	Not infested	0.102956426810379	0.298208035812698
Dog	< 5	Female	Intact	Urban	Apartment	≤ 24	≤ 2000	> 10000	≤ 0.05	> 76	Not infested	Not infected	Not infested	Not infested	0.537086627110667	0.157176272581612
Dog	< 5	Male	Intact	Urban	Apartment	≤ 24	≤ 2000	> 10000	≤ 0.05	> 76	Not infested	Not infected	Not infested	Not infested	0.548709536489712	0.200499442371378
Dog	< 5	Male	Intact	Urban	House with garden	≤ 24	≤ 2000	> 10000	≤ 0.05	> 76	Not infested	Not infected	Not infested	Not infested	0.429043004205841	0.329144569905589
Dog	< 5	Male	Intact	Urban	Apartment	≤ 24	≤ 2000	> 10000	≤ 0.05	> 76	Not infested	Not infected	Not infested	Not infested	0.548709536489712	0.200499442371378
Dog	< 5	Male	Intact	Urban	Apartment	≤ 24	≤ 2000	> 10000	≤ 0.05	> 76	Not infested	Not infected	Not infested	Not infested	0.548709536489712	0.200499442371378
Dog	5 to 15	Male	Neutered	Urban	Apartment	≤ 24	≤ 2000	> 10000	≤ 0.05	> 76	Not infested	Not infected	Not infested	Not infested	0.614258412100891	-0.201789797092532
Dog	< 5	Male	Intact	Urban	House with garden	≤ 24	≤ 2000	> 10000	≤ 0.05	> 76	Not infested	Not infected	Not infested	Not infested	0.429043004205841	0.329144569905589
Dog	5 to 15	Male	Intact	Urban	Apartment	≤ 24	≤ 2000	> 10000	≤ 0.05	> 76	Not infested	Not infected	Not infested	Not infested	0.599120421411677	0.00436927454490931
Dog	< 5	Male	Intact	Urban	House with garden	≤ 24	≤ 2000	> 10000	≤ 0.05	> 76	Not infested	Not infected	Not infested	Not infested	0.429043004205841	0.329144569905589
Dog	< 5	Male	Intact	Urban	House with garden	≤ 24	≤ 2000	> 10000	≤ 0.05	> 76	Infested	Not infected	Infested	Not infested	-0.0167101054734924	0.426853163346909
Dog	< 5	Female	Intact	Urban	House with garden	≤ 24	≤ 2000	> 10000	≤ 0.05	> 76	Not infested	Not infected	Not infested	Not infested	0.417420094826796	0.285821400115824
Dog	< 5	Male	Intact	Rural	House with garden	≤ 24	≤ 2000	> 10000	≤ 0.05	> 76	Infested	Infected	Not infested	Not infested	-0.183295162983271	0.458603536223836
Dog	< 5	Male	Intact	Urban	Apartment	≤ 24	≤ 2000	> 10000	≤ 0.05	> 76	Not infested	Not infected	Not infested	Not infested	0.548709536489712	0.200499442371378
Dog	5 to 15	Male	Intact	Urban	Apartment	≤ 24	≤ 2000	> 10000	≤ 0.05	> 76	Infested	Infected	Not infested	Not infested	0.190690219293642	0.12446342508507
Dog	< 5	Female	Neutered	Urban	House with garden	≤ 24	≤ 2000	> 10000	≤ 0.05	> 76	Infested	Not infected	Infested	Not infested	-0.0131950241633231	0.177370921919702
Dog	5 to 15	Female	Neutered	Urban	Apartment	≤ 24	≤ 2000	> 10000	≤ 0.05	> 76	Not infested	Not infected	Not infested	Not infested	0.602635502721846	-0.245112966882298
Dog	5 to 15	Male	Neutered	Urban	Apartment	≤ 24	≤ 2000	> 10000	≤ 0.05	> 76	Not infested	Not infected	Not infested	Not infested	0.614258412100891	-0.201789797092532
Dog	5 to 15	Female	Neutered	Urban	Apartment	≤ 24	≤ 2000	> 10000	≤ 0.05	> 76	Not infested	Not infected	Not infested	Not infested	0.602635502721846	-0.245112966882298
Dog	5 to 15	Male	Intact	Urban	House with garden	≤ 24	≤ 2000	> 10000	≤ 0.05	> 76	Infested	Infected	Not infested	Not infested	0.0710236870097704	0.253108552619281
Dog	< 5	Female	Intact	Urban	Apartment	≤ 24	≤ 2000	> 10000	≤ 0.05	> 76	Not infested	Not infected	Not infested	Not infested	0.537086627110667	0.157176272581612
Dog	< 5	Male	Intact	Urban	House with garden	≤ 24	≤ 2000	> 10000	≤ 0.05	> 76	Not infested	Not infected	Not infested	Not infested	0.429043004205841	0.329144569905589
Dog	5 to 15	Female	Intact	Urban	House with garden	≤ 24	≤ 2000	> 10000	≤ 0.05	> 76	Not infested	Not infected	Not infested	Not infested	0.467830979748761	0.0896912322893555
Dog	< 5	Female	Intact	Urban	House with garden	≤ 24	≤ 2000	> 10000	≤ 0.05	> 76	Not infested	Not infected	Not infested	Not infested	0.417420094826796	0.285821400115824
Dog	< 5	Male	Intact	Urban	House with garden	≤ 24	≤ 2000	> 10000	≤ 0.05	> 76	Infested	Not infected	Infested	Not infested	-0.0167101054734924	0.426853163346909
Dog	< 5	Male	Intact	Urban	Apartment	≤ 24	≤ 2000	> 10000	≤ 0.05	> 76	Not infested	Not infected	Not infested	Not infested	0.548709536489712	0.200499442371378
Dog	< 5	Male	Intact	Urban	Apartment	≤ 24	≤ 2000	> 10000	≤ 0.05	> 76	Not infested	Not infected	Not infested	Not infested	0.548709536489712	0.200499442371378
Dog	< 5	Male	Intact	Urban	Apartment	≤ 24	≤ 2000	> 10000	≤ 0.05	> 76	Not infested	Not infected	Not infested	Not infested	0.548709536489712	0.200499442371378
Dog	5 to 15	Female	Intact	Urban	Apartment	≤ 24	≤ 2000	> 10000	≤ 0.05	> 76	Not infested	Not infected	Not infested	Not infested	0.587497512032632	-0.0389538952448558
Dog	< 5	Female	Intact	Urban	House with garden	≤ 24	≤ 2000	> 10000	≤ 0.05	> 76	Infested	Not infected	Infested	Not infested	-0.0283330148525373	0.383529993557144
Dog	< 5	Male	Intact	Urban	Apartment	≤ 24	≤ 2000	> 10000	≤ 0.05	> 76	Infested	Infected	Not infested	Not infested	0.140279334371677	0.320593592911538
Dog	< 5	Female	Intact	Urban	Apartment	≤ 24	≤ 2000	> 10000	≤ 0.05	> 76	Infested	Infected	Not infested	Not infested	0.128656424992632	0.277270423121773
Dog	< 5	Female	Intact	Urban	House with garden	≤ 24	≤ 2000	> 10000	≤ 0.05	> 76	Infested	Infected	Not infested	Not infested	0.00898989270876086	0.405915550655984
Dog	5 to 15	Male	Intact	Urban	House with garden	≤ 24	≤ 2000	> 10000	≤ 0.05	> 76	Not infested	Not infected	Not infested	Not infested	0.479453889127806	0.133014402079121
Dog	< 5	Male	Intact	Urban	Apartment	≤ 24	≤ 2000	> 10000	≤ 0.05	> 76	Not infested	Not infected	Not infested	Not infested	0.548709536489712	0.200499442371378
Dog	5 to 15	Female	Intact	Urban	Apartment	≤ 24	≤ 2000	> 10000	≤ 0.05	> 76	Not infested	Not infected	Not infested	Not infested	0.587497512032632	-0.0389538952448558
Dog	< 5	Male	Neutered	Urban	Apartment	≤ 24	≤ 2000	> 10000	≤ 0.05	> 76	Not infested	Not infected	Not infested	Not infested	0.563847527178926	-0.00565962926606429
Dog	5 to 15	Female	Neutered	Urban	House with garden	≤ 24	≤ 2000	> 10000	≤ 0.05	> 76	Not infested	Not infected	Not infested	Not infested	0.482968970437975	-0.116467839348086
Dog	5 to 15	Female	Intact	Urban	Apartment	≤ 24	≤ 2000	> 10000	≤ 0.05	> 76	Not infested	Not infected	Not infested	Not infested	0.587497512032632	-0.0389538952448558
Dog	5 to 15	Male	Intact	Urban	Apartment	≤ 24	≤ 2000	> 10000	≤ 0.05	> 76	Not infested	Not infected	Not infested	Not infested	0.599120421411677	0.00436927454490931
Dog	< 5	Female	Intact	Urban	Apartment	≤ 24	≤ 2000	> 10000	≤ 0.05	> 76	Not infested	Not infected	Not infested	Not infested	0.537086627110667	0.157176272581612
Dog	5 to 15	Male	Neutered	Urban	House with garden	≤ 24	≤ 2000	> 10000	≤ 0.05	> 76	Not infested	Not infected	Not infested	Not infested	0.49459187981702	-0.0731446695583212
Dog	< 5	Female	Intact	Urban	Apartment	≤ 24	≤ 2000	> 10000	≤ 0.05	> 76	Not infested	Not infected	Not infested	Not infested	0.537086627110667	0.157176272581612
Dog	< 5	Female	Intact	Urban	House with garden	≤ 24	≤ 2000	> 10000	≤ 0.05	> 76	Infested	Not infected	Not infested	Infested	0.0918833737715884	0.564529051542377
Dog	< 5	Male	Intact	Urban	Apartment	≤ 24	≤ 2000	> 10000	≤ 0.05	> 76	Infested	Not infected	Not infested	Infested	0.223172815434505	0.479207093797931
Dog	< 5	Male	Neutered	Urban	Apartment	≤ 24	≤ 2000	> 10000	≤ 0.05	> 76	Not infested	Not infected	Not infested	Not infested	0.563847527178926	-0.00565962926606429
Dog	< 5	Female	Intact	Urban	Apartment	≤ 24	≤ 2000	> 10000	≤ 0.05	> 76	Not infested	Not infected	Not infested	Not infested	0.537086627110667	0.157176272581612
Dog	< 5	Male	Intact	Urban	Apartment	≤ 24	≤ 2000	> 10000	≤ 0.05	> 76	Not infested	Not infected	Not infested	Not infested	0.548709536489712	0.200499442371378
Dog	< 5	Male	Intact	Urban	Apartment	≤ 24	≤ 2000	> 10000	≤ 0.05	> 76	Not infested	Not infected	Not infested	Not infested	0.548709536489712	0.200499442371378
Dog	< 5	Female	Intact	Urban	Apartment	≤ 24	≤ 2000	> 10000	≤ 0.05	> 76	Not infested	Not infected	Not infested	Not infested	0.537086627110667	0.157176272581612
Dog	5 to 15	Female	Intact	Urban	Apartment	≤ 24	≤ 2000	> 10000	≤ 0.05	> 76	Not infested	Not infected	Not infested	Not infested	0.587497512032632	-0.0389538952448558
Dog	< 5	Female	Intact	Urban	House with garden	≤ 24	≤ 2000	> 10000	≤ 0.05	> 76	Infested	Not infected	Infested	Not infested	-0.0283330148525373	0.383529993557144
Dog	< 5	Male	Intact	Urban	Apartment	≤ 24	≤ 2000	> 10000	≤ 0.05	> 76	Infested	Not infected	Infested	Not infested	0.102956426810379	0.298208035812698
Dog	< 5	Female	Intact	Urban	House with garden	≤ 24	≤ 2000	> 10000	≤ 0.05	> 76	Infested	Not infected	Infested	Not infested	-0.0283330148525373	0.383529993557144
Dog	< 5	Female	Intact	Urban	Apartment	≤ 24	≤ 2000	> 10000	≤ 0.05	> 76	Not infested	Not infected	Not infested	Not infested	0.537086627110667	0.157176272581612
Dog	< 5	Female	Neutered	Urban	Apartment	≤ 24	≤ 2000	> 10000	≤ 0.05	> 76	Not infested	Not infected	Not infested	Not infested	0.552224617799881	-0.0489827990558295
Dog	5 to 15	Female	Intact	Urban	Apartment	≤ 24	≤ 2000	> 10000	≤ 0.05	> 76	Not infested	Not infected	Not infested	Not infested	0.587497512032632	-0.0389538952448558
Dog	5 to 15	Male	Intact	Urban	Apartment	≤ 24	≤ 2000	> 10000	≤ 0.05	> 76	Not infested	Not infected	Not infested	Not infested	0.599120421411677	0.00436927454490931
Dog	< 5	Male	Intact	Urban	Apartment	≤ 24	≤ 2000	> 10000	≤ 0.05	> 76	Not infested	Not infected	Not infested	Not infested	0.548709536489712	0.200499442371378
Dog	< 5	Male	Intact	Urban	Apartment	≤ 24	≤ 2000	> 10000	≤ 0.05	> 76	Not infested	Not infected	Not infested	Not infested	0.548709536489712	0.200499442371378
Dog	5 to 15	Female	Intact	Urban	Apartment	≤ 24	≤ 2000	> 10000	≤ 0.05	> 76	Not infested	Not infected	Not infested	Not infested	0.587497512032632	-0.0389538952448558
Dog	< 5	Male	Intact	Urban	House with garden	≤ 24	≤ 2000	> 10000	≤ 0.05	> 76	Infested	Not infected	Infested	Not infested	-0.0167101054734924	0.426853163346909
Dog	< 5	Male	Intact	Urban	Apartment	≤ 24	≤ 2000	> 10000	≤ 0.05	> 76	Infested	Not infected	Infested	Not infested	0.102956426810379	0.298208035812698
Dog	< 5	Female	Intact	Urban	House with garden	≤ 24	≤ 2000	> 10000	≤ 0.05	> 76	Infested	Not infected	Not infested	Infested	0.0918833737715884	0.564529051542377
Dog	5 to 15	Male	Intact	Urban	Apartment	≤ 24	≤ 2000	> 10000	≤ 0.05	> 76	Not infested	Not infected	Not infested	Not infested	0.599120421411677	0.00436927454490931
Dog	< 5	Female	Neutered	Urban	Apartment	≤ 24	≤ 2000	> 10000	≤ 0.05	> 76	Not infested	Not infected	Not infested	Not infested	0.552224617799881	-0.0489827990558295
Dog	5 to 15	Male	Neutered	Urban	Apartment	≤ 24	≤ 2000	> 10000	≤ 0.05	> 76	Not infested	Not infected	Not infested	Not infested	0.614258412100891	-0.201789797092532
Dog	5 to 15	Male	Neutered	Urban	Apartment	≤ 24	≤ 2000	> 10000	≤ 0.05	> 76	Infested	Not infected	Infested	Not infested	0.168505302421558	-0.104081203651212
Dog	< 5	Male	Intact	Urban	House with garden	≤ 24	≤ 2000	> 10000	≤ 0.05	> 76	Not infested	Not infected	Not infested	Not infested	0.429043004205841	0.329144569905589
Dog	< 5	Male	Intact	Urban	House with garden	≤ 24	≤ 2000	> 10000	≤ 0.05	> 76	Not infested	Not infected	Not infested	Not infested	0.429043004205841	0.329144569905589
Dog	< 5	Male	Intact	Urban	House with garden	≤ 24	≤ 2000	> 10000	≤ 0.05	> 76	Not infested	Not infected	Not infested	Not infested	0.429043004205841	0.329144569905589
Dog	< 5	Female	Intact	Urban	House with garden	≤ 24	≤ 2000	> 10000	≤ 0.05	> 76	Not infested	Not infected	Not infested	Not infested	0.417420094826796	0.285821400115824
Dog	5 to 15	Male	Intact	Urban	House with garden	≤ 24	≤ 2000	> 10000	≤ 0.05	> 76	Not infested	Not infected	Not infested	Not infested	0.479453889127806	0.133014402079121
Dog	< 5	Male	Intact	Urban	House with garden	≤ 24	≤ 2000	> 10000	≤ 0.05	> 76	Not infested	Not infected	Not infested	Not infested	0.429043004205841	0.329144569905589
Dog	5 to 15	Female	Intact	Urban	House with garden	≤ 24	≤ 2000	> 10000	≤ 0.05	> 76	Not infested	Not infected	Not infested	Not infested	0.467830979748761	0.0896912322893555
Dog	< 5	Female	Intact	Urban	House with garden	≤ 24	≤ 2000	> 10000	≤ 0.05	> 76	Not infested	Not infected	Not infested	Not infested	0.417420094826796	0.285821400115824
Dog	5 to 15	Male	Intact	Urban	House with garden	≤ 24	≤ 2000	> 10000	≤ 0.05	> 76	Not infested	Not infected	Not infested	Not infested	0.479453889127806	0.133014402079121
Dog	< 5	Female	Intact	Urban	House with garden	≤ 24	≤ 2000	> 10000	≤ 0.05	> 76	Not infested	Not infected	Not infested	Not infested	0.417420094826796	0.285821400115824
Dog	5 to 15	Female	Intact	Urban	House with garden	≤ 24	≤ 2000	> 10000	≤ 0.05	> 76	Not infested	Not infected	Not infested	Not infested	0.467830979748761	0.0896912322893555
Dog	< 5	Female	Intact	Urban	House with garden	≤ 24	≤ 2000	> 10000	≤ 0.05	> 76	Not infested	Not infected	Not infested	Not infested	0.417420094826796	0.285821400115824
Dog	< 5	Female	Intact	Urban	House with garden	≤ 24	≤ 2000	> 10000	≤ 0.05	> 76	Not infested	Not infected	Not infested	Not infested	0.417420094826796	0.285821400115824
Dog	< 5	Female	Intact	Urban	House with garden	≤ 24	≤ 2000	> 10000	≤ 0.05	> 76	Not infested	Not infected	Not infested	Not infested	0.417420094826796	0.285821400115824
Dog	< 5	Male	Intact	Urban	House with garden	≤ 24	≤ 2000	> 10000	≤ 0.05	> 76	Not infested	Not infected	Not infested	Not infested	0.429043004205841	0.329144569905589
Dog	< 5	Female	Intact	Urban	House with garden	≤ 24	≤ 2000	> 10000	≤ 0.05	> 76	Not infested	Not infected	Not infested	Not infested	0.417420094826796	0.285821400115824
Dog	5 to 15	Male	Intact	Urban	House with garden	≤ 24	≤ 2000	> 10000	≤ 0.05	> 76	Not infested	Not infected	Not infested	Not infested	0.479453889127806	0.133014402079121
Dog	< 5	Male	Intact	Urban	House with garden	≤ 24	≤ 2000	> 10000	≤ 0.05	> 76	Not infested	Not infected	Not infested	Not infested	0.429043004205841	0.329144569905589
Dog	< 5	Female	Intact	Urban	House with garden	≤ 24	≤ 2000	> 10000	≤ 0.05	> 76	Not infested	Not infected	Not infested	Not infested	0.417420094826796	0.285821400115824
Dog	< 5	Male	Intact	Urban	House with garden	≤ 24	≤ 2000	> 10000	≤ 0.05	> 76	Not infested	Not infected	Not infested	Not infested	0.429043004205841	0.329144569905589
Dog	< 5	Male	Intact	Urban	Apartment	≤ 24	≤ 2000	> 10000	≤ 0.05	> 76	Not infested	Not infected	Not infested	Not infested	0.548709536489712	0.200499442371378
Dog	< 5	Female	Intact	Urban	House with garden	≤ 24	≤ 2000	> 10000	≤ 0.05	> 76	Not infested	Not infected	Not infested	Not infested	0.417420094826796	0.285821400115824
Dog	< 5	Female	Intact	Urban	House with garden	≤ 24	≤ 2000	> 10000	≤ 0.05	> 76	Not infested	Not infected	Not infested	Not infested	0.417420094826796	0.285821400115824
Dog	< 5	Male	Neutered	Urban	House with garden	≤ 24	≤ 2000	> 10000	≤ 0.05	> 76	Not infested	Not infected	Not infested	Not infested	0.444180994895055	0.122985498268147
Dog	< 5	Male	Intact	Urban	House with garden	≤ 24	≤ 2000	> 10000	≤ 0.05	> 76	Not infested	Not infected	Not infested	Not infested	0.429043004205841	0.329144569905589
Dog	< 5	Female	Intact	Urban	House with garden	≤ 24	≤ 2000	> 10000	≤ 0.05	> 76	Not infested	Not infected	Not infested	Not infested	0.417420094826796	0.285821400115824
Dog	< 5	Male	Intact	Urban	House with garden	≤ 24	≤ 2000	> 10000	≤ 0.05	> 76	Not infested	Not infected	Not infested	Not infested	0.429043004205841	0.329144569905589
Dog	< 5	Female	Neutered	Urban	House with garden	≤ 24	≤ 2000	> 10000	≤ 0.05	> 76	Not infested	Not infected	Not infested	Not infested	0.43255808551601	0.0796623284783818
Dog	< 5	Male	Intact	Urban	House with garden	≤ 24	≤ 2000	> 10000	≤ 0.05	> 76	Not infested	Not infected	Not infested	Not infested	0.429043004205841	0.329144569905589
Dog	< 5	Female	Neutered	Urban	House with garden	≤ 24	≤ 2000	> 10000	≤ 0.05	> 76	Not infested	Not infected	Not infested	Not infested	0.43255808551601	0.0796623284783818
Dog	5 to 15	Male	Intact	Urban	House with garden	≤ 24	≤ 2000	> 10000	≤ 0.05	> 76	Not infested	Not infected	Not infested	Not infested	0.479453889127806	0.133014402079121
Dog	5 to 15	Male	Intact	Urban	Apartment	≤ 24	≤ 2000	> 10000	≤ 0.05	> 76	Not infested	Not infected	Not infested	Not infested	0.599120421411677	0.00436927454490931
Dog	< 5	Female	Intact	Urban	House with garden	≤ 24	≤ 2000	> 10000	≤ 0.05	> 76	Not infested	Not infected	Not infested	Not infested	0.417420094826796	0.285821400115824
Dog	< 5	Male	Intact	Urban	Apartment	≤ 24	≤ 2000	> 10000	≤ 0.05	> 76	Not infested	Not infected	Not infested	Not infested	0.548709536489712	0.200499442371378
Dog	< 5	Female	Intact	Urban	Apartment	≤ 24	≤ 2000	> 10000	≤ 0.05	> 76	Not infested	Not infected	Not infested	Not infested	0.537086627110667	0.157176272581612
Dog	< 5	Male	Intact	Urban	Apartment	≤ 24	≤ 2000	> 10000	≤ 0.05	> 76	Not infested	Not infected	Not infested	Not infested	0.548709536489712	0.200499442371378
Dog	< 5	Male	Intact	Urban	Apartment	≤ 24	≤ 2000	> 10000	≤ 0.05	> 76	Not infested	Not infected	Not infested	Not infested	0.548709536489712	0.200499442371378
Dog	< 5	Female	Intact	Urban	Apartment	≤ 24	≤ 2000	> 10000	≤ 0.05	> 76	Not infested	Not infected	Not infested	Not infested	0.537086627110667	0.157176272581612
Dog	< 5	Male	Intact	Urban	Apartment	≤ 24	≤ 2000	> 10000	≤ 0.05	> 76	Not infested	Not infected	Not infested	Not infested	0.548709536489712	0.200499442371378
Dog	< 5	Male	Intact	Urban	Apartment	≤ 24	≤ 2000	> 10000	≤ 0.05	> 76	Not infested	Not infected	Not infested	Not infested	0.548709536489712	0.200499442371378
Dog	5 to 15	Male	Intact	Urban	Apartment	≤ 24	≤ 2000	> 10000	≤ 0.05	> 76	Not infested	Not infected	Not infested	Not infested	0.599120421411677	0.00436927454490931
Dog	< 5	Male	Intact	Urban	House with garden	≤ 24	≤ 2000	> 10000	≤ 0.05	> 76	Not infested	Not infected	Not infested	Not infested	0.429043004205841	0.329144569905589
Dog	< 5	Male	Intact	Urban	House with garden	≤ 24	≤ 2000	> 10000	≤ 0.05	> 76	Not infested	Not infected	Not infested	Not infested	0.429043004205841	0.329144569905589
Dog	< 5	Male	Intact	Urban	House with garden	≤ 24	≤ 2000	> 10000	≤ 0.05	> 76	Not infested	Not infected	Not infested	Not infested	0.429043004205841	0.329144569905589
Dog	< 5	Male	Intact	Urban	House with garden	≤ 24	≤ 2000	> 10000	≤ 0.05	> 76	Not infested	Not infected	Not infested	Not infested	0.429043004205841	0.329144569905589
Dog	< 5	Male	Intact	Urban	House with garden	≤ 24	≤ 2000	> 10000	≤ 0.05	> 76	Not infested	Not infected	Not infested	Not infested	0.429043004205841	0.329144569905589
Dog	< 5	Male	Intact	Urban	House with garden	≤ 24	≤ 2000	> 10000	≤ 0.05	> 76	Not infested	Not infected	Not infested	Not infested	0.429043004205841	0.329144569905589
Dog	< 5	Male	Intact	Urban	House with garden	≤ 24	≤ 2000	> 10000	≤ 0.05	> 76	Not infested	Not infected	Not infested	Not infested	0.429043004205841	0.329144569905589
Dog	< 5	Male	Intact	Urban	House with garden	≤ 24	≤ 2000	> 10000	≤ 0.05	> 76	Not infested	Not infected	Not infested	Not infested	0.429043004205841	0.329144569905589
Dog	< 5	Male	Intact	Urban	House with garden	≤ 24	≤ 2000	> 10000	≤ 0.05	> 76	Infested	Infected	Not infested	Not infested	0.0206128020878057	0.449238720445749
Dog	< 5	Male	Intact	Urban	House with garden	≤ 24	≤ 2000	> 10000	≤ 0.05	> 76	Not infested	Not infected	Not infested	Not infested	0.429043004205841	0.329144569905589
Dog	5 to 15	Male	Intact	Urban	House with garden	≤ 24	≤ 2000	> 10000	≤ 0.05	> 76	Not infested	Not infected	Not infested	Not infested	0.479453889127806	0.133014402079121
Dog	< 5	Female	Intact	Urban	House with garden	≤ 24	≤ 2000	> 10000	≤ 0.05	> 76	Not infested	Not infected	Not infested	Not infested	0.417420094826796	0.285821400115824
Dog	< 5	Male	Intact	Urban	House with garden	≤ 24	≤ 2000	> 10000	≤ 0.05	> 76	Not infested	Not infected	Not infested	Not infested	0.429043004205841	0.329144569905589
Dog	< 5	Female	Intact	Urban	House with garden	≤ 24	≤ 2000	> 10000	≤ 0.05	> 76	Not infested	Not infected	Not infested	Not infested	0.417420094826796	0.285821400115824
Dog	5 to 15	Female	Intact	Urban	House with garden	≤ 24	≤ 2000	> 10000	≤ 0.05	> 76	Not infested	Not infected	Not infested	Not infested	0.467830979748761	0.0896912322893555
Dog	< 5	Female	Intact	Urban	House with garden	≤ 24	≤ 2000	> 10000	≤ 0.05	> 76	Not infested	Not infected	Not infested	Not infested	0.417420094826796	0.285821400115824
Dog	< 5	Male	Intact	Urban	House with garden	≤ 24	≤ 2000	> 10000	≤ 0.05	> 76	Not infested	Not infected	Not infested	Not infested	0.429043004205841	0.329144569905589
Dog	5 to 15	Male	Intact	Urban	House with garden	≤ 24	≤ 2000	> 10000	≤ 0.05	> 76	Not infested	Not infected	Not infested	Not infested	0.479453889127806	0.133014402079121
Dog	5 to 15	Male	Intact	Urban	House with garden	≤ 24	≤ 2000	> 10000	≤ 0.05	> 76	Not infested	Not infected	Not infested	Not infested	0.479453889127806	0.133014402079121
Dog	5 to 15	Male	Intact	Urban	House with garden	≤ 24	≤ 2000	> 10000	≤ 0.05	> 76	Not infested	Not infected	Not infested	Not infested	0.479453889127806	0.133014402079121
Dog	< 5	Female	Intact	Urban	House with garden	≤ 24	≤ 2000	> 10000	≤ 0.05	> 76	Not infested	Not infected	Not infested	Not infested	0.417420094826796	0.285821400115824
Dog	< 5	Female	Intact	Urban	House with garden	≤ 24	≤ 2000	> 10000	≤ 0.05	> 76	Not infested	Not infected	Not infested	Not infested	0.417420094826796	0.285821400115824
Dog	< 5	Female	Intact	Urban	House with garden	≤ 24	≤ 2000	> 10000	≤ 0.05	> 76	Not infested	Not infected	Not infested	Not infested	0.417420094826796	0.285821400115824
Dog	< 5	Male	Intact	Urban	House with garden	≤ 24	≤ 2000	> 10000	≤ 0.05	> 76	Not infested	Not infected	Not infested	Not infested	0.429043004205841	0.329144569905589
Dog	< 5	Female	Intact	Urban	House with garden	≤ 24	≤ 2000	> 10000	≤ 0.05	> 76	Not infested	Not infected	Not infested	Not infested	0.417420094826796	0.285821400115824
Dog	5 to 15	Male	Intact	Urban	House with garden	≤ 24	≤ 2000	> 10000	≤ 0.05	> 76	Not infested	Not infected	Not infested	Not infested	0.479453889127806	0.133014402079121
Dog	< 5	Male	Intact	Urban	House with garden	≤ 24	≤ 2000	> 10000	≤ 0.05	> 76	Infested	Infected	Not infested	Not infested	0.0206128020878057	0.449238720445749
Dog	< 5	Female	Intact	Urban	House with garden	≤ 24	≤ 2000	> 10000	≤ 0.05	> 76	Infested	Infected	Not infested	Not infested	0.00898989270876086	0.405915550655984
Dog	< 5	Male	Intact	Urban	House with garden	≤ 24	≤ 2000	> 10000	≤ 0.05	> 76	Not infested	Not infected	Not infested	Not infested	0.429043004205841	0.329144569905589
Dog	< 5	Female	Intact	Urban	House with garden	≤ 24	≤ 2000	> 10000	≤ 0.05	> 76	Not infested	Not infected	Not infested	Not infested	0.417420094826796	0.285821400115824
Dog	5 to 15	Male	Intact	Urban	House with garden	≤ 24	≤ 2000	> 10000	≤ 0.05	> 76	Not infested	Not infected	Not infested	Not infested	0.479453889127806	0.133014402079121
Dog	< 5	Female	Intact	Urban	House with garden	≤ 24	≤ 2000	> 10000	≤ 0.05	> 76	Not infested	Not infected	Not infested	Not infested	0.417420094826796	0.285821400115824
Dog	< 5	Female	Intact	Urban	House with garden	≤ 24	≤ 2000	> 10000	≤ 0.05	> 76	Not infested	Not infected	Not infested	Not infested	0.417420094826796	0.285821400115824
Dog	< 5	Female	Intact	Urban	House with garden	≤ 24	≤ 2000	> 10000	≤ 0.05	> 76	Not infested	Not infected	Not infested	Not infested	0.417420094826796	0.285821400115824
Dog	5 to 15	Male	Neutered	Urban	House with garden	≤ 24	≤ 2000	> 10000	≤ 0.05	> 76	Not infested	Not infected	Not infested	Not infested	0.49459187981702	-0.0731446695583212
Dog	< 5	Male	Intact	Urban	House with garden	≤ 24	≤ 2000	> 10000	≤ 0.05	> 76	Not infested	Not infected	Not infested	Not infested	0.429043004205841	0.329144569905589
Dog	5 to 15	Female	Intact	Urban	House with garden	≤ 24	≤ 2000	> 10000	≤ 0.05	> 76	Not infested	Not infected	Not infested	Not infested	0.467830979748761	0.0896912322893555
Dog	5 to 15	Male	Intact	Urban	House with garden	≤ 24	≤ 2000	> 10000	≤ 0.05	> 76	Not infested	Not infected	Not infested	Not infested	0.479453889127806	0.133014402079121
Dog	< 5	Male	Intact	Urban	House with garden	≤ 24	≤ 2000	> 10000	≤ 0.05	> 76	Not infested	Not infected	Not infested	Not infested	0.429043004205841	0.329144569905589
Dog	< 5	Male	Intact	Urban	House with garden	≤ 24	≤ 2000	> 10000	≤ 0.05	> 76	Not infested	Not infected	Not infested	Not infested	0.429043004205841	0.329144569905589
Dog	5 to 15	Female	Intact	Urban	House with garden	≤ 24	≤ 2000	> 10000	≤ 0.05	> 76	Infested	Infected	Not infested	Not infested	0.0594007776307255	0.209785382829516
Dog	< 5	Male	Intact	Urban	House with garden	≤ 24	≤ 2000	> 10000	≤ 0.05	> 76	Infested	Infected	Not infested	Not infested	0.0206128020878057	0.449238720445749
Dog	5 to 15	Female	Intact	Urban	House with garden	≤ 24	≤ 2000	> 10000	≤ 0.05	> 76	Not infested	Not infected	Not infested	Not infested	0.467830979748761	0.0896912322893555
Dog	< 5	Female	Intact	Urban	House with garden	≤ 24	≤ 2000	> 10000	≤ 0.05	> 76	Not infested	Not infected	Not infested	Not infested	0.417420094826796	0.285821400115824
Dog	5 to 15	Male	Intact	Urban	House with garden	≤ 24	≤ 2000	> 10000	≤ 0.05	> 76	Not infested	Not infected	Not infested	Not infested	0.479453889127806	0.133014402079121
Dog	5 to 15	Male	Intact	Urban	House with garden	≤ 24	≤ 2000	> 10000	≤ 0.05	> 76	Not infested	Not infected	Not infested	Not infested	0.479453889127806	0.133014402079121
Dog	< 5	Male	Intact	Urban	House with garden	≤ 24	≤ 2000	> 10000	≤ 0.05	> 76	Not infested	Not infected	Not infested	Not infested	0.429043004205841	0.329144569905589
Dog	5 to 15	Male	Intact	Urban	House with garden	≤ 24	≤ 2000	> 10000	≤ 0.05	> 76	Not infested	Not infected	Not infested	Not infested	0.479453889127806	0.133014402079121
Dog	< 5	Male	Intact	Urban	House with garden	≤ 24	≤ 2000	> 10000	≤ 0.05	> 76	Not infested	Not infected	Not infested	Not infested	0.429043004205841	0.329144569905589
Dog	5 to 15	Female	Intact	Urban	House with garden	≤ 24	≤ 2000	> 10000	≤ 0.05	> 76	Not infested	Not infected	Not infested	Not infested	0.467830979748761	0.0896912322893555
Dog	< 5	Male	Intact	Urban	House with garden	≤ 24	≤ 2000	> 10000	≤ 0.05	> 76	Not infested	Not infected	Not infested	Not infested	0.429043004205841	0.329144569905589
Dog	5 to 15	Female	Intact	Urban	House with garden	≤ 24	≤ 2000	> 10000	≤ 0.05	> 76	Not infested	Not infected	Not infested	Not infested	0.467830979748761	0.0896912322893555
Dog	< 5	Male	Intact	Urban	House with garden	≤ 24	≤ 2000	> 10000	≤ 0.05	> 76	Not infested	Not infected	Not infested	Not infested	0.429043004205841	0.329144569905589
Dog	< 5	Female	Intact	Urban	House with garden	≤ 24	≤ 2000	> 10000	≤ 0.05	> 76	Not infested	Not infected	Not infested	Not infested	0.417420094826796	0.285821400115824
Dog	< 5	Female	Intact	Urban	House with garden	≤ 24	≤ 2000	> 10000	≤ 0.05	> 76	Not infested	Not infected	Not infested	Not infested	0.417420094826796	0.285821400115824
Dog	5 to 15	Female	Intact	Urban	House with garden	≤ 24	≤ 2000	> 10000	≤ 0.05	> 76	Not infested	Not infected	Not infested	Not infested	0.467830979748761	0.0896912322893555
Dog	5 to 15	Female	Intact	Urban	House with garden	≤ 24	≤ 2000	> 10000	≤ 0.05	> 76	Not infested	Not infected	Not infested	Not infested	0.467830979748761	0.0896912322893555
Dog	< 5	Female	Intact	Urban	House with garden	≤ 24	≤ 2000	> 10000	≤ 0.05	> 76	Not infested	Not infected	Not infested	Not infested	0.417420094826796	0.285821400115824
Dog	< 5	Male	Intact	Urban	House with garden	≤ 24	≤ 2000	> 10000	≤ 0.05	> 76	Not infested	Not infected	Not infested	Not infested	0.429043004205841	0.329144569905589
Dog	< 5	Male	Intact	Urban	House with garden	≤ 24	≤ 2000	> 10000	≤ 0.05	> 76	Not infested	Not infected	Not infested	Not infested	0.429043004205841	0.329144569905589
Dog	< 5	Male	Intact	Urban	House with garden	≤ 24	≤ 2000	> 10000	≤ 0.05	> 76	Infested	Infected	Not infested	Not infested	0.0206128020878057	0.449238720445749
Dog	5 to 15	Male	Intact	Urban	House with garden	≤ 24	≤ 2000	> 10000	≤ 0.05	> 76	Infested	Infected	Not infested	Not infested	0.0710236870097704	0.253108552619281
Dog	< 5	Female	Intact	Urban	House with garden	≤ 24	≤ 2000	> 10000	≤ 0.05	> 76	Not infested	Not infected	Not infested	Not infested	0.417420094826796	0.285821400115824
Dog	< 5	Male	Intact	Urban	House with garden	≤ 24	≤ 2000	> 10000	≤ 0.05	> 76	Not infested	Not infected	Not infested	Not infested	0.429043004205841	0.329144569905589
Dog	< 5	Male	Neutered	Urban	House with garden	≤ 24	≤ 2000	> 10000	≤ 0.05	> 76	Not infested	Not infected	Not infested	Not infested	0.444180994895055	0.122985498268147
Dog	< 5	Male	Intact	Urban	House with garden	≤ 24	≤ 2000	> 10000	≤ 0.05	> 76	Not infested	Not infected	Not infested	Not infested	0.429043004205841	0.329144569905589
Dog	< 5	Female	Intact	Urban	House with garden	≤ 24	≤ 2000	> 10000	≤ 0.05	> 76	Not infested	Not infected	Not infested	Not infested	0.417420094826796	0.285821400115824
Dog	5 to 15	Male	Intact	Urban	House with garden	≤ 24	≤ 2000	> 10000	≤ 0.05	> 76	Not infested	Not infected	Not infested	Not infested	0.479453889127806	0.133014402079121
Dog	< 5	Male	Intact	Urban	House with garden	≤ 24	≤ 2000	> 10000	≤ 0.05	> 76	Not infested	Not infected	Not infested	Not infested	0.429043004205841	0.329144569905589
Dog	< 5	Male	Intact	Urban	House with garden	≤ 24	≤ 2000	> 10000	≤ 0.05	> 76	Infested	Infected	Not infested	Not infested	0.0206128020878057	0.449238720445749
Dog	< 5	Female	Intact	Urban	House with garden	≤ 24	≤ 2000	> 10000	≤ 0.05	> 76	Not infested	Not infected	Not infested	Not infested	0.417420094826796	0.285821400115824
Dog	< 5	Female	Intact	Urban	House with garden	≤ 24	≤ 2000	> 10000	≤ 0.05	> 76	Not infested	Not infected	Not infested	Not infested	0.417420094826796	0.285821400115824
Dog	< 5	Male	Intact	Urban	House with garden	≤ 24	≤ 2000	> 10000	≤ 0.05	> 76	Not infested	Not infected	Not infested	Not infested	0.429043004205841	0.329144569905589
Dog	< 5	Male	Intact	Urban	House with garden	≤ 24	≤ 2000	> 10000	≤ 0.05	> 76	Not infested	Not infected	Not infested	Not infested	0.429043004205841	0.329144569905589
Dog	5 to 15	Male	Intact	Urban	House with garden	≤ 24	≤ 2000	> 10000	≤ 0.05	> 76	Infested	Infected	Not infested	Not infested	0.0710236870097704	0.253108552619281
Dog	< 5	Female	Intact	Urban	House with garden	≤ 24	≤ 2000	> 10000	≤ 0.05	> 76	Not infested	Not infected	Not infested	Not infested	0.417420094826796	0.285821400115824
Dog	< 5	Male	Intact	Urban	House with garden	≤ 24	≤ 2000	> 10000	≤ 0.05	> 76	Not infested	Not infected	Not infested	Not infested	0.429043004205841	0.329144569905589
Dog	< 5	Female	Intact	Urban	House with garden	≤ 24	≤ 2000	> 10000	≤ 0.05	> 76	Not infested	Not infected	Not infested	Not infested	0.417420094826796	0.285821400115824
Dog	< 5	Female	Intact	Urban	House with garden	≤ 24	≤ 2000	> 10000	≤ 0.05	> 76	Not infested	Not infected	Not infested	Not infested	0.417420094826796	0.285821400115824
Dog	< 5	Male	Intact	Urban	House with garden	≤ 24	≤ 2000	≤ 10000	≤ 0.05	> 76	Infested	Not infected	Infested	Not infested	-0.145926739710454	0.194046295321437
Dog	5 to 15	Male	Intact	Urban	House with garden	≤ 24	≤ 2000	≤ 10000	≤ 0.05	> 76	Infested	Not infected	Infested	Not infested	-0.0955158547884889	-0.00208387250503164
Dog	< 5	Female	Neutered	Urban	House with garden	≤ 24	≤ 2000	≤ 10000	≤ 0.05	> 76	Not infested	Not infected	Not infested	Not infested	0.303341451279049	-0.153144539547091
Dog	< 5	Male	Neutered	Urban	House with garden	≤ 24	≤ 2000	≤ 10000	≤ 0.05	> 76	Infested	Not infected	Not infested	Infested	-0.0105723603971137	0.168886281669228
Dog	5 to 15	Female	Neutered	Urban	House with garden	≤ 24	≤ 2000	≤ 10000	≤ 0.05	> 76	Infested	Not infected	Not infested	Infested	0.0282156151458061	-0.0705670559470056
Dog	< 5	Male	Neutered	Urban	House with garden	≤ 24	≤ 2000	≤ 10000	≤ 0.05	> 76	Infested	Not infected	Infested	Not infested	-0.130788749021239	-0.0121127763160053
Dog	< 5	Female	Neutered	Urban	House with garden	≤ 24	≤ 2000	≤ 10000	≤ 0.05	> 76	Infested	Infected	Not infested	Not infested	-0.105088750838986	-0.0330503890069304
Dog	< 5	Male	Neutered	Urban	House with garden	≤ 24	≤ 2000	≤ 10000	≤ 0.05	> 76	Not infested	Not infected	Not infested	Not infested	0.314964360658094	-0.109821369757326
Dog	> 15	Male	Neutered	Urban	House with garden	≤ 24	≤ 2000	≤ 10000	≤ 0.05	> 76	Infested	Not infected	Infested	Not infested	-0.151371517965997	-0.252016776764788
Dog	5 to 15	Female	Neutered	Urban	House with garden	≤ 24	≤ 2000	≤ 10000	≤ 0.05	> 76	Infested	Not infected	Infested	Not infested	-0.0920007734783196	-0.251566113932238
Dog	< 5	Male	Intact	Urban	House with garden	≤ 24	≤ 2000	≤ 10000	≤ 0.05	> 76	Infested	Not infected	Infested	Not infested	-0.145926739710454	0.194046295321437
Dog	5 to 15	Male	Intact	Urban	House with garden	≤ 24	≤ 2000	≤ 10000	≤ 0.05	> 76	Infested	Infected	Infested	Not infested	-0.287151035598504	0.0357700504905113
Dog	< 5	Female	Neutered	Urban	House with garden	≤ 24	≤ 2000	≤ 10000	≤ 0.05	> 76	Infested	Not infected	Infested	Not infested	-0.142411658400284	-0.0554359461057704
Dog	< 5	Male	Neutered	Urban	House with garden	≤ 24	≤ 2000	≤ 10000	≤ 0.05	> 76	Infested	Not infected	Not infested	Infested	-0.0105723603971137	0.168886281669228
Dog	5 to 15	Female	Neutered	Urban	House with garden	≤ 24	≤ 2000	≤ 10000	≤ 0.05	> 76	Infested	Not infected	Not infested	Infested	0.0282156151458061	-0.0705670559470056
Dog	< 5	Male	Neutered	Urban	House with garden	≤ 24	≤ 2000	≤ 10000	≤ 0.05	> 76	Infested	Not infected	Infested	Not infested	-0.130788749021239	-0.0121127763160053
Dog	< 5	Female	Neutered	Urban	House with garden	≤ 24	≤ 2000	≤ 10000	≤ 0.05	> 76	Not infested	Not infected	Not infested	Not infested	0.303341451279049	-0.153144539547091
Dog	< 5	Male	Neutered	Urban	House with garden	≤ 24	≤ 2000	≤ 10000	≤ 0.05	> 76	Not infested	Not infected	Not infested	Not infested	0.314964360658094	-0.109821369757326
Dog	> 15	Male	Neutered	Urban	House with garden	≤ 24	≤ 2000	≤ 10000	≤ 0.05	> 76	Not infested	Not infected	Not infested	Not infested	0.294381591713336	-0.349725370206108
Dog	5 to 15	Female	Neutered	Urban	House with garden	≤ 24	≤ 2000	≤ 10000	≤ 0.05	> 76	Not infested	Not infected	Not infested	Not infested	0.353752336201014	-0.349274707373559
Dog	5 to 15	Male	Neutered	Urban	House with garden	≤ 24	≤ 2000	≤ 10000	≤ 0.05	> 76	Not infested	Not infected	Not infested	Not infested	0.365375245580059	-0.305951537583794
Dog	< 5	Female	Neutered	Urban	House with garden	≤ 24	≤ 2000	≤ 10000	≤ 0.05	> 76	Not infested	Not infected	Not infested	Not infested	0.303341451279049	-0.153144539547091
Dog	< 5	Male	Neutered	Urban	House with garden	≤ 24	≤ 2000	≤ 10000	≤ 0.05	> 76	Not infested	Not infected	Not infested	Not infested	0.314964360658094	-0.109821369757326
Dog	5 to 15	Female	Intact	Urban	House with garden	≤ 24	≤ 2000	≤ 10000	≤ 0.05	> 76	Not infested	Not infected	Not infested	Not infested	0.3386143455118	-0.143115635736117
Dog	< 5	Male	Intact	Urban	House with garden	≤ 24	≤ 2000	≤ 10000	≤ 0.05	> 76	Not infested	Not infected	Not infested	Not infested	0.29982636996888	0.0963377018801164
Dog	< 5	Male	Neutered	Urban	House with garden	≤ 24	≤ 2000	≤ 10000	≤ 0.05	> 76	Not infested	Not infected	Not infested	Not infested	0.314964360658094	-0.109821369757326
Dog	< 5	Male	Neutered	Urban	House with garden	≤ 24	≤ 2000	≤ 10000	≤ 0.05	> 76	Not infested	Not infected	Not infested	Not infested	0.314964360658094	-0.109821369757326
Dog	< 5	Female	Intact	Urban	House with garden	≤ 24	≤ 2000	≤ 10000	≤ 0.05	> 76	Infested	Not infected	Infested	Not infested	-0.157549649089498	0.150723125531671
Dog	< 5	Female	Intact	Urban	House with garden	≤ 24	≤ 2000	≤ 10000	≤ 0.05	> 76	Not infested	Not infected	Not infested	Not infested	0.288203460589835	0.0530145320903512
Dog	< 5	Male	Intact	Urban	Apartment	≤ 24	≤ 2000	≤ 10000	≤ 0.05	> 76	Not infested	Not infected	Not infested	Not infested	0.419492902252751	-0.032307425654095
Dog	< 5	Male	Intact	Urban	Apartment	≤ 24	≤ 2000	≤ 10000	≤ 0.05	> 76	Infested	Not infected	Infested	Not infested	-0.0262602074265823	0.0654011677872252
Dog	< 5	Male	Intact	Urban	Apartment	≤ 24	≤ 2000	≤ 10000	≤ 0.05	> 76	Not infested	Not infected	Not infested	Not infested	0.419492902252751	-0.032307425654095
Dog	5 to 15	Female	Intact	Urban	Apartment	≤ 24	≤ 2000	≤ 10000	≤ 0.05	> 76	Not infested	Not infected	Not infested	Not infested	0.458280877795671	-0.271760763270328
Dog	< 5	Male	Intact	Urban	Apartment	≤ 24	≤ 2000	≤ 10000	≤ 0.05	> 76	Not infested	Not infected	Not infested	Not infested	0.419492902252751	-0.032307425654095
Dog	< 5	Male	Intact	Urban	Apartment	≤ 24	≤ 2000	≤ 10000	≤ 0.05	> 76	Not infested	Not infected	Not infested	Not infested	0.419492902252751	-0.032307425654095
Dog	< 5	Male	Intact	Urban	Apartment	≤ 24	≤ 2000	≤ 10000	≤ 0.05	> 76	Not infested	Not infected	Not infested	Not infested	0.419492902252751	-0.032307425654095
Dog	< 5	Male	Intact	Urban	Apartment	≤ 24	≤ 2000	≤ 10000	≤ 0.05	> 76	Not infested	Not infected	Not infested	Not infested	0.419492902252751	-0.032307425654095
Dog	< 5	Female	Intact	Urban	Apartment	≤ 24	≤ 2000	≤ 10000	≤ 0.05	> 76	Not infested	Not infected	Not infested	Not infested	0.407869992873706	-0.0756305954438601
Dog	< 5	Male	Intact	Urban	Apartment	≤ 24	≤ 2000	≤ 10000	≤ 0.05	> 76	Not infested	Not infected	Not infested	Not infested	0.419492902252751	-0.032307425654095
Dog	5 to 15	Male	Intact	Urban	Apartment	≤ 24	≤ 2000	≤ 10000	≤ 0.05	> 76	Not infested	Not infected	Not infested	Not infested	0.469903787174716	-0.228437593480563
Dog	< 5	Male	Intact	Urban	Apartment	≤ 24	≤ 2000	≤ 10000	≤ 0.05	> 76	Not infested	Not infected	Not infested	Not infested	0.419492902252751	-0.032307425654095
Dog	< 5	Female	Intact	Urban	Apartment	≤ 24	≤ 2000	≤ 10000	≤ 0.05	> 76	Not infested	Not infected	Not infested	Not infested	0.407869992873706	-0.0756305954438601
Dog	< 5	Male	Intact	Urban	Apartment	≤ 24	≤ 2000	≤ 10000	≤ 0.05	> 76	Not infested	Not infected	Not infested	Not infested	0.419492902252751	-0.032307425654095
Dog	< 5	Male	Intact	Urban	Apartment	≤ 24	≤ 2000	≤ 10000	≤ 0.05	> 76	Not infested	Not infected	Not infested	Not infested	0.419492902252751	-0.032307425654095
Dog	< 5	Female	Intact	Urban	Apartment	≤ 24	≤ 2000	≤ 10000	≤ 0.05	> 76	Not infested	Not infected	Not infested	Not infested	0.407869992873706	-0.0756305954438601
Dog	< 5	Male	Intact	Urban	Apartment	≤ 24	≤ 2000	≤ 10000	≤ 0.05	> 76	Not infested	Not infected	Not infested	Not infested	0.419492902252751	-0.032307425654095
Dog	< 5	Male	Intact	Urban	Apartment	≤ 24	≤ 2000	≤ 10000	≤ 0.05	> 76	Not infested	Not infected	Not infested	Not infested	0.419492902252751	-0.032307425654095
Dog	< 5	Male	Intact	Urban	Apartment	≤ 24	≤ 2000	≤ 10000	≤ 0.05	> 76	Not infested	Not infected	Not infested	Not infested	0.419492902252751	-0.032307425654095
Dog	< 5	Male	Intact	Urban	Apartment	≤ 24	≤ 2000	≤ 10000	≤ 0.05	> 76	Not infested	Not infected	Not infested	Not infested	0.419492902252751	-0.032307425654095
Dog	5 to 15	Male	Intact	Urban	Apartment	≤ 24	≤ 2000	≤ 10000	≤ 0.05	> 76	Not infested	Not infected	Not infested	Not infested	0.469903787174716	-0.228437593480563
Dog	5 to 15	Female	Intact	Urban	Apartment	≤ 24	≤ 2000	≤ 10000	≤ 0.05	> 76	Not infested	Not infected	Not infested	Not infested	0.458280877795671	-0.271760763270328
Dog	< 5	Male	Intact	Urban	Apartment	≤ 24	≤ 2000	≤ 10000	≤ 0.05	> 76	Not infested	Not infected	Not infested	Not infested	0.419492902252751	-0.032307425654095
Dog	< 5	Female	Intact	Urban	Apartment	≤ 24	≤ 2000	≤ 10000	≤ 0.05	> 76	Not infested	Not infected	Not infested	Not infested	0.407869992873706	-0.0756305954438601
Dog	< 5	Male	Intact	Urban	Apartment	≤ 24	≤ 2000	≤ 10000	≤ 0.05	> 76	Not infested	Not infected	Not infested	Not infested	0.419492902252751	-0.032307425654095
Dog	< 5	Female	Intact	Urban	Apartment	≤ 24	≤ 2000	≤ 10000	≤ 0.05	> 76	Not infested	Not infected	Not infested	Not infested	0.407869992873706	-0.0756305954438601
Dog	< 5	Male	Intact	Urban	Apartment	≤ 24	≤ 2000	≤ 10000	≤ 0.05	> 76	Not infested	Not infected	Not infested	Not infested	0.419492902252751	-0.032307425654095
Dog	< 5	Male	Intact	Urban	Apartment	≤ 24	≤ 2000	≤ 10000	≤ 0.05	> 76	Infested	Not infected	Not infested	Infested	0.0939561811975434	0.246400225772458
Dog	< 5	Female	Intact	Urban	Apartment	≤ 24	≤ 2000	≤ 10000	≤ 0.05	> 76	Not infested	Not infected	Not infested	Not infested	0.407869992873706	-0.0756305954438601
Dog	5 to 15	Female	Intact	Urban	Apartment	≤ 24	≤ 2000	≤ 10000	≤ 0.05	> 76	Not infested	Not infected	Not infested	Not infested	0.458280877795671	-0.271760763270328
Dog	< 5	Female	Intact	Urban	Apartment	≤ 24	≤ 2000	≤ 10000	≤ 0.05	> 76	Not infested	Not infected	Not infested	Not infested	0.407869992873706	-0.0756305954438601
Dog	< 5	Female	Intact	Urban	Apartment	≤ 24	≤ 2000	≤ 10000	≤ 0.05	> 76	Not infested	Not infected	Not infested	Not infested	0.407869992873706	-0.0756305954438601
Dog	< 5	Male	Neutered	Urban	Apartment	≤ 24	≤ 2000	≤ 10000	≤ 0.05	> 76	Not infested	Not infected	Not infested	Not infested	0.434630892941965	-0.238466497291537
Dog	< 5	Male	Intact	Urban	Apartment	≤ 24	≤ 2000	≤ 10000	≤ 0.05	> 76	Not infested	Not infected	Not infested	Not infested	0.419492902252751	-0.032307425654095
Dog	5 to 15	Male	Intact	Urban	Apartment	≤ 24	≤ 2000	≤ 10000	≤ 0.05	> 76	Not infested	Not infected	Not infested	Not infested	0.469903787174716	-0.228437593480563
Dog	< 5	Male	Intact	Urban	Apartment	≤ 24	≤ 2000	≤ 10000	≤ 0.05	> 76	Not infested	Not infected	Not infested	Not infested	0.419492902252751	-0.032307425654095
Dog	< 5	Male	Intact	Urban	Apartment	≤ 24	≤ 2000	≤ 10000	≤ 0.05	> 76	Not infested	Not infected	Not infested	Not infested	0.419492902252751	-0.032307425654095
Dog	5 to 15	Male	Intact	Urban	Apartment	≤ 24	≤ 2000	≤ 10000	≤ 0.05	> 76	Not infested	Not infected	Not infested	Not infested	0.469903787174716	-0.228437593480563
Dog	< 5	Female	Intact	Urban	Apartment	≤ 24	≤ 2000	≤ 10000	≤ 0.05	> 76	Not infested	Not infected	Not infested	Not infested	0.407869992873706	-0.0756305954438601
Dog	< 5	Male	Intact	Urban	Apartment	≤ 24	≤ 2000	≤ 10000	≤ 0.05	> 76	Not infested	Not infected	Not infested	Not infested	0.419492902252751	-0.032307425654095
Dog	< 5	Male	Intact	Urban	Apartment	≤ 24	≤ 2000	≤ 10000	≤ 0.05	> 76	Not infested	Not infected	Not infested	Not infested	0.419492902252751	-0.032307425654095
Dog	< 5	Male	Neutered	Urban	Apartment	≤ 24	≤ 2000	≤ 10000	≤ 0.05	> 76	Not infested	Not infected	Not infested	Not infested	0.434630892941965	-0.238466497291537
Dog	5 to 15	Male	Intact	Urban	Apartment	≤ 24	≤ 2000	≤ 10000	≤ 0.05	> 76	Not infested	Not infected	Not infested	Not infested	0.469903787174716	-0.228437593480563
Dog	< 5	Female	Intact	Urban	Apartment	≤ 24	≤ 2000	≤ 10000	≤ 0.05	> 76	Not infested	Not infected	Not infested	Not infested	0.407869992873706	-0.0756305954438601
Dog	< 5	Male	Intact	Urban	Apartment	≤ 24	≤ 2000	≤ 10000	≤ 0.05	> 76	Not infested	Not infected	Not infested	Not infested	0.419492902252751	-0.032307425654095
Dog	< 5	Male	Intact	Urban	Apartment	≤ 24	≤ 2000	≤ 10000	≤ 0.05	> 76	Not infested	Not infected	Not infested	Not infested	0.419492902252751	-0.032307425654095
Dog	< 5	Male	Intact	Urban	Apartment	≤ 24	≤ 2000	≤ 10000	≤ 0.05	> 76	Infested	Not infected	Infested	Not infested	-0.0262602074265823	0.0654011677872252
Dog	5 to 15	Female	Intact	Urban	Apartment	≤ 24	≤ 2000	≤ 10000	≤ 0.05	> 76	Infested	Not infected	Infested	Not infested	0.0125277681163375	-0.174052169829008
Dog	< 5	Female	Intact	Urban	Apartment	≤ 24	≤ 2000	≤ 10000	≤ 0.05	> 76	Not infested	Not infected	Not infested	Not infested	0.407869992873706	-0.0756305954438601
Dog	5 to 15	Female	Intact	Urban	Apartment	≤ 24	≤ 2000	≤ 10000	≤ 0.05	> 76	Not infested	Not infected	Not infested	Not infested	0.458280877795671	-0.271760763270328
Dog	5 to 15	Male	Intact	Urban	Apartment	≤ 24	≤ 2000	≤ 10000	≤ 0.05	> 76	Not infested	Not infected	Not infested	Not infested	0.469903787174716	-0.228437593480563
Dog	5 to 15	Female	Intact	Urban	Apartment	≤ 24	≤ 2000	≤ 10000	≤ 0.05	> 76	Not infested	Not infected	Not infested	Not infested	0.458280877795671	-0.271760763270328
Dog	< 5	Female	Intact	Urban	Apartment	≤ 24	≤ 2000	≤ 10000	≤ 0.05	> 76	Not infested	Not infected	Not infested	Not infested	0.407869992873706	-0.0756305954438601
Dog	5 to 15	Male	Intact	Urban	Apartment	≤ 24	≤ 2000	≤ 10000	≤ 0.05	> 76	Not infested	Not infected	Not infested	Not infested	0.469903787174716	-0.228437593480563
Dog	< 5	Male	Intact	Urban	Apartment	≤ 24	≤ 2000	≤ 10000	≤ 0.05	> 76	Not infested	Not infected	Not infested	Not infested	0.419492902252751	-0.032307425654095
Dog	< 5	Female	Intact	Urban	Apartment	≤ 24	≤ 2000	≤ 10000	≤ 0.05	> 76	Not infested	Not infected	Not infested	Not infested	0.407869992873706	-0.0756305954438601
Dog	< 5	Female	Intact	Urban	Apartment	≤ 24	≤ 2000	≤ 10000	≤ 0.05	> 76	Not infested	Not infected	Not infested	Not infested	0.407869992873706	-0.0756305954438601
Dog	< 5	Female	Intact	Urban	Apartment	≤ 24	≤ 2000	≤ 10000	≤ 0.05	> 76	Infested	Not infected	Infested	Not infested	-0.0378831168056272	0.0220779979974601
Dog	< 5	Female	Intact	Urban	Apartment	≤ 24	≤ 2000	≤ 10000	≤ 0.05	> 76	Infested	Not infected	Not infested	Infested	0.0823332718184984	0.203077055982693
Dog	< 5	Male	Intact	Urban	House with garden	≤ 24	≤ 2000	≤ 10000	≤ 0.05	> 76	Not infested	Not infected	Not infested	Not infested	0.29982636996888	0.0963377018801164
Dog	5 to 15	Male	Intact	Urban	House with garden	≤ 24	≤ 2000	≤ 10000	≤ 0.05	> 76	Not infested	Not infected	Not infested	Not infested	0.350237254890845	-0.0997924659463519
Dog	< 5	Male	Intact	Urban	House with garden	≤ 24	≤ 2000	≤ 10000	≤ 0.05	> 76	Not infested	Not infected	Not infested	Not infested	0.29982636996888	0.0963377018801164
Dog	< 5	Female	Intact	Urban	House with garden	≤ 24	≤ 2000	≤ 10000	≤ 0.05	> 76	Infested	Not infected	Infested	Not infested	-0.157549649089498	0.150723125531671
Dog	< 5	Male	Intact	Urban	Apartment	≤ 24	≤ 2000	≤ 10000	≤ 0.05	> 76	Not infested	Not infected	Not infested	Not infested	0.419492902252751	-0.032307425654095
Dog	< 5	Male	Intact	Urban	Apartment	≤ 24	≤ 2000	≤ 10000	≤ 0.05	> 76	Infested	Not infected	Infested	Not infested	-0.0262602074265823	0.0654011677872252
Dog	< 5	Male	Intact	Urban	Apartment	≤ 24	≤ 2000	≤ 10000	≤ 0.05	> 76	Not infested	Not infected	Not infested	Not infested	0.419492902252751	-0.032307425654095
Dog	< 5	Female	Intact	Urban	Apartment	≤ 24	≤ 2000	≤ 10000	≤ 0.05	> 76	Not infested	Not infected	Not infested	Not infested	0.407869992873706	-0.0756305954438601
Dog	< 5	Female	Intact	Urban	Apartment	≤ 24	≤ 2000	≤ 10000	≤ 0.05	> 76	Not infested	Not infected	Not infested	Not infested	0.407869992873706	-0.0756305954438601
Dog	< 5	Male	Intact	Rural	House with garden	≤ 24	≤ 2000	≤ 10000	≤ 0.05	> 76	Infested	Infected	Infested	Not infested	-0.541469885591545	0.241265034095066
Dog	< 5	Male	Intact	Rural	House with garden	≤ 24	≤ 2000	≤ 10000	≤ 0.05	> 76	Infested	Infected	Infested	Not infested	-0.541469885591545	0.241265034095066
Dog	< 5	Male	Intact	Rural	House with garden	≤ 24	≤ 2000	≤ 10000	≤ 0.05	> 76	Infested	Infected	Infested	Not infested	-0.541469885591545	0.241265034095066
Dog	< 5	Male	Intact	Rural	House with garden	≤ 24	≤ 2000	≤ 10000	≤ 0.05	> 76	Infested	Infected	Infested	Not infested	-0.541469885591545	0.241265034095066
Dog	< 5	Male	Intact	Rural	House with garden	≤ 24	≤ 2000	≤ 10000	≤ 0.05	> 76	Infested	Infected	Infested	Not infested	-0.541469885591545	0.241265034095066
Dog	< 5	Male	Intact	Rural	House with garden	≤ 24	≤ 2000	≤ 10000	≤ 0.05	> 76	Infested	Infected	Infested	Not infested	-0.541469885591545	0.241265034095066
Dog	< 5	Male	Intact	Rural	House with garden	≤ 24	≤ 2000	≤ 10000	≤ 0.05	> 76	Infested	Infected	Infested	Not infested	-0.541469885591545	0.241265034095066
Dog	< 5	Male	Intact	Rural	House with garden	≤ 24	≤ 2000	≤ 10000	≤ 0.05	> 76	Infested	Infected	Infested	Not infested	-0.541469885591545	0.241265034095066
Dog	5 to 15	Female	Intact	Urban	Apartment	≤ 24	≤ 2000	> 10000	≤ 0.05	> 76	Not infested	Not infected	Not infested	Not infested	0.587497512032632	-0.0389538952448558
Dog	< 5	Male	Intact	Rural	House with garden	≤ 24	≤ 2000	> 10000	≤ 0.05	> 76	Infested	Not infected	Not infested	Infested	-0.100401681920443	0.617217037110229
Dog	5 to 15	Male	Intact	Urban	Apartment	≤ 24	≤ 2000	> 10000	≤ 0.05	> 76	Not infested	Not infected	Not infested	Not infested	0.599120421411677	0.00436927454490931
Dog	5 to 15	Female	Intact	Urban	House with garden	≤ 24	≤ 2000	> 10000	≤ 0.05	> 76	Not infested	Not infected	Not infested	Not infested	0.467830979748761	0.0896912322893555
Dog	< 5	Female	Intact	Urban	House with garden	≤ 24	≤ 2000	> 10000	≤ 0.05	> 76	Not infested	Not infected	Not infested	Not infested	0.417420094826796	0.285821400115824
Dog	< 5	Male	Intact	Urban	Apartment	≤ 24	≤ 2000	> 10000	≤ 0.05	> 76	Not infested	Not infected	Not infested	Not infested	0.548709536489712	0.200499442371378
Dog	< 5	Female	Intact	Urban	Apartment	≤ 24	≤ 2000	> 10000	≤ 0.05	> 76	Not infested	Not infected	Not infested	Not infested	0.537086627110667	0.157176272581612
Dog	5 to 15	Male	Intact	Urban	House with garden	≤ 24	≤ 2000	> 10000	≤ 0.05	> 76	Infested	Not infected	Infested	Not infested	0.0337007794484723	0.230722995520441
Dog	5 to 15	Female	Intact	Urban	Apartment	≤ 24	≤ 2000	> 10000	≤ 0.05	> 76	Not infested	Not infected	Not infested	Not infested	0.587497512032632	-0.0389538952448558
Dog	< 5	Male	Intact	Urban	House with garden	≤ 24	≤ 2000	> 10000	≤ 0.05	> 76	Infested	Not infected	Not infested	Infested	0.103506283150633	0.607852221332142
Dog	5 to 15	Female	Intact	Urban	Apartment	≤ 24	≤ 2000	> 10000	≤ 0.05	> 76	Not infested	Not infected	Not infested	Not infested	0.587497512032632	-0.0389538952448558
Dog	< 5	Male	Intact	Urban	Apartment	≤ 24	≤ 2000	> 10000	≤ 0.05	> 76	Not infested	Not infected	Not infested	Not infested	0.548709536489712	0.200499442371378
Dog	5 to 15	Female	Intact	Urban	Apartment	≤ 24	≤ 2000	> 10000	≤ 0.05	> 76	Not infested	Not infected	Not infested	Not infested	0.587497512032632	-0.0389538952448558
Dog	< 5	Male	Intact	Urban	Apartment	≤ 24	≤ 2000	> 10000	≤ 0.05	> 76	Infested	Not infected	Infested	Not infested	0.102956426810379	0.298208035812698
Dog	5 to 15	Male	Neutered	Urban	Apartment	≤ 24	≤ 2000	> 10000	≤ 0.05	> 76	Not infested	Not infected	Not infested	Not infested	0.614258412100891	-0.201789797092532
Dog	5 to 15	Female	Intact	Urban	Apartment	≤ 24	≤ 2000	> 10000	≤ 0.05	> 76	Not infested	Not infected	Not infested	Not infested	0.587497512032632	-0.0389538952448558
Dog	5 to 15	Female	Intact	Urban	Apartment	≤ 24	≤ 2000	> 10000	≤ 0.05	> 76	Not infested	Not infected	Not infested	Not infested	0.587497512032632	-0.0389538952448558
Dog	< 5	Female	Intact	Urban	Apartment	≤ 24	≤ 2000	> 10000	≤ 0.05	> 76	Not infested	Not infected	Not infested	Not infested	0.537086627110667	0.157176272581612
Dog	5 to 15	Female	Neutered	Urban	House with garden	≤ 24	≤ 2000	> 10000	≤ 0.05	> 76	Not infested	Not infected	Not infested	Not infested	0.482968970437975	-0.116467839348086
Dog	5 to 15	Female	Neutered	Urban	Apartment	≤ 24	≤ 2000	> 10000	≤ 0.05	> 76	Not infested	Not infected	Not infested	Not infested	0.602635502721846	-0.245112966882298
Dog	< 5	Male	Neutered	Urban	House with garden	≤ 24	≤ 2000	> 10000	≤ 0.05	> 76	Not infested	Not infected	Not infested	Not infested	0.444180994895055	0.122985498268147
Dog	< 5	Female	Intact	Urban	Apartment	≤ 24	≤ 2000	> 10000	≤ 0.05	> 76	Not infested	Not infected	Not infested	Not infested	0.537086627110667	0.157176272581612
Dog	5 to 15	Male	Intact	Urban	Apartment	≤ 24	≤ 2000	> 10000	≤ 0.05	> 76	Not infested	Not infected	Not infested	Not infested	0.599120421411677	0.00436927454490931
Dog	5 to 15	Male	Intact	Urban	Apartment	≤ 24	≤ 2000	> 10000	≤ 0.05	> 76	Infested	Not infected	Not infested	Infested	0.273583700356469	0.283076925971462
Dog	< 5	Female	Intact	Urban	Apartment	≤ 24	≤ 2000	> 10000	≤ 0.05	> 76	Not infested	Not infected	Not infested	Not infested	0.537086627110667	0.157176272581612
Dog	5 to 15	Male	Intact	Urban	Apartment	≤ 24	≤ 2000	> 10000	≤ 0.05	> 76	Not infested	Not infected	Not infested	Not infested	0.599120421411677	0.00436927454490931
Dog	5 to 15	Male	Intact	Urban	Apartment	≤ 24	≤ 2000	> 10000	≤ 0.05	> 76	Not infested	Not infected	Not infested	Not infested	0.599120421411677	0.00436927454490931
Dog	5 to 15	Male	Intact	Urban	Apartment	≤ 24	≤ 2000	> 10000	≤ 0.05	> 76	Not infested	Not infected	Not infested	Not infested	0.599120421411677	0.00436927454490931
Dog	5 to 15	Female	Neutered	Urban	Apartment	≤ 24	≤ 2000	> 10000	≤ 0.05	> 76	Not infested	Not infected	Not infested	Not infested	0.602635502721846	-0.245112966882298
Dog	5 to 15	Female	Intact	Urban	Apartment	≤ 24	≤ 2000	> 10000	≤ 0.05	> 76	Not infested	Not infected	Not infested	Not infested	0.587497512032632	-0.0389538952448558
Dog	< 5	Female	Intact	Urban	House with garden	≤ 24	≤ 2000	> 10000	≤ 0.05	> 76	Infested	Not infected	Infested	Not infested	-0.0283330148525373	0.383529993557144
Dog	< 5	Male	Neutered	Rural	House with garden	≤ 24	≤ 2000	> 10000	≤ 0.05	> 76	Infested	Not infected	Infested	Not infested	-0.205480079855355	0.230058907487554
Dog	< 5	Female	Intact	Urban	Apartment	≤ 24	≤ 2000	> 10000	≤ 0.05	> 76	Not infested	Not infected	Not infested	Not infested	0.537086627110667	0.157176272581612
Dog	5 to 15	Male	Intact	Urban	Apartment	≤ 24	≤ 2000	> 10000	≤ 0.05	> 76	Not infested	Not infected	Not infested	Not infested	0.599120421411677	0.00436927454490931
Dog	5 to 15	Male	Intact	Urban	Apartment	≤ 24	≤ 2000	> 10000	≤ 0.05	> 76	Not infested	Not infected	Not infested	Not infested	0.599120421411677	0.00436927454490931
Dog	5 to 15	Male	Intact	Urban	Apartment	≤ 24	≤ 2000	> 10000	≤ 0.05	> 76	Not infested	Not infected	Not infested	Not infested	0.599120421411677	0.00436927454490931
Dog	5 to 15	Male	Neutered	Urban	Apartment	≤ 24	≤ 2000	> 10000	≤ 0.05	> 76	Not infested	Not infected	Not infested	Not infested	0.614258412100891	-0.201789797092532
Dog	5 to 15	Male	Intact	Urban	Apartment	≤ 24	≤ 2000	> 10000	≤ 0.05	> 76	Not infested	Not infected	Not infested	Not infested	0.599120421411677	0.00436927454490931
Dog	< 5	Male	Intact	Urban	Apartment	≤ 24	≤ 2000	> 10000	≤ 0.05	> 76	Infested	Not infected	Not infested	Infested	0.223172815434505	0.479207093797931
Dog	< 5	Female	Intact	Urban	Apartment	≤ 24	≤ 2000	> 10000	≤ 0.05	> 76	Not infested	Not infected	Not infested	Not infested	0.537086627110667	0.157176272581612
Dog	5 to 15	Male	Neutered	Urban	Apartment	≤ 24	≤ 2000	> 10000	≤ 0.05	> 76	Not infested	Not infected	Not infested	Not infested	0.614258412100891	-0.201789797092532
Dog	5 to 15	Male	Intact	Urban	Apartment	≤ 24	≤ 2000	> 10000	≤ 0.05	> 76	Not infested	Not infected	Not infested	Not infested	0.599120421411677	0.00436927454490931
Dog	5 to 15	Male	Neutered	Urban	House with garden	≤ 24	≤ 2000	> 10000	≤ 0.05	> 76	Not infested	Not infected	Not infested	Not infested	0.49459187981702	-0.0731446695583212
Dog	5 to 15	Male	Neutered	Urban	Apartment	≤ 24	≤ 2000	> 10000	≤ 0.05	> 76	Not infested	Not infected	Not infested	Not infested	0.614258412100891	-0.201789797092532
Dog	< 5	Male	Intact	Urban	Apartment	≤ 24	≤ 2000	> 10000	≤ 0.05	> 76	Not infested	Not infected	Not infested	Not infested	0.548709536489712	0.200499442371378
Dog	< 5	Male	Intact	Rural	House with garden	≤ 24	≤ 2000	> 10000	≤ 0.05	> 76	Not infested	Not infected	Not infested	Not infested	0.225135039134764	0.338509385683675
Dog	5 to 15	Male	Neutered	Urban	Apartment	≤ 24	≤ 2000	> 10000	≤ 0.05	> 76	Not infested	Not infected	Not infested	Not infested	0.614258412100891	-0.201789797092532
Dog	5 to 15	Male	Neutered	Urban	House with garden	≤ 24	≤ 2000	> 10000	≤ 0.05	> 76	Not infested	Not infected	Not infested	Not infested	0.49459187981702	-0.0731446695583212
Dog	5 to 15	Male	Neutered	Urban	Apartment	≤ 24	≤ 2000	> 10000	≤ 0.05	> 76	Not infested	Not infected	Not infested	Not infested	0.614258412100891	-0.201789797092532
Dog	5 to 15	Male	Neutered	Urban	House with garden	≤ 24	≤ 2000	> 10000	≤ 0.05	> 76	Not infested	Not infected	Not infested	Not infested	0.49459187981702	-0.0731446695583212
Dog	5 to 15	Male	Neutered	Urban	Apartment	≤ 24	≤ 2000	> 10000	≤ 0.05	> 76	Not infested	Not infected	Not infested	Not infested	0.614258412100891	-0.201789797092532
Dog	5 to 15	Female	Neutered	Urban	Apartment	≤ 24	≤ 2000	> 10000	≤ 0.05	> 76	Not infested	Not infected	Not infested	Not infested	0.602635502721846	-0.245112966882298
Dog	5 to 15	Male	Neutered	Urban	Apartment	≤ 24	≤ 2000	> 10000	≤ 0.05	> 76	Not infested	Not infected	Not infested	Not infested	0.614258412100891	-0.201789797092532
Dog	< 5	Male	Neutered	Urban	Apartment	≤ 24	≤ 2000	> 10000	≤ 0.05	> 76	Not infested	Not infected	Not infested	Not infested	0.563847527178926	-0.00565962926606429
Dog	5 to 15	Female	Intact	Urban	Apartment	≤ 24	≤ 2000	> 10000	≤ 0.05	> 76	Not infested	Not infected	Not infested	Not infested	0.587497512032632	-0.0389538952448558
Dog	< 5	Female	Neutered	Urban	Apartment	≤ 24	≤ 2000	> 10000	≤ 0.05	> 76	Infested	Not infected	Infested	Not infested	0.106471508120548	0.0487257943854908
Dog	5 to 15	Male	Intact	Urban	Apartment	≤ 24	≤ 2000	> 10000	≤ 0.05	> 76	Not infested	Not infected	Not infested	Not infested	0.599120421411677	0.00436927454490931
Dog	5 to 15	Male	Neutered	Urban	Apartment	≤ 24	≤ 2000	> 10000	≤ 0.05	> 76	Not infested	Not infected	Not infested	Not infested	0.614258412100891	-0.201789797092532
Dog	5 to 15	Female	Intact	Urban	Apartment	≤ 24	≤ 2000	> 10000	≤ 0.05	> 76	Infested	Not infected	Infested	Not infested	0.141744402353299	0.0587546981964644
Dog	5 to 15	Male	Intact	Urban	Apartment	≤ 24	≤ 2000	> 10000	≤ 0.05	> 76	Not infested	Not infected	Not infested	Not infested	0.599120421411677	0.00436927454490931
Dog	< 5	Male	Intact	Urban	House with garden	≤ 24	≤ 2000	> 10000	≤ 0.05	> 76	Not infested	Not infected	Not infested	Not infested	0.429043004205841	0.329144569905589
Dog	5 to 15	Male	Intact	Urban	House with garden	≤ 24	≤ 2000	> 10000	≤ 0.05	> 76	Infested	Not infected	Infested	Not infested	0.0337007794484723	0.230722995520441
Dog	< 5	Female	Intact	Urban	Apartment	≤ 24	≤ 2000	> 10000	≤ 0.05	> 76	Not infested	Not infected	Not infested	Not infested	0.537086627110667	0.157176272581612
Dog	< 5	Male	Neutered	Urban	Apartment	≤ 24	≤ 2000	> 10000	≤ 0.05	> 76	Not infested	Not infected	Not infested	Not infested	0.563847527178926	-0.00565962926606429
Dog	5 to 15	Female	Neutered	Urban	Apartment	≤ 24	≤ 2000	> 10000	≤ 0.05	> 76	Not infested	Not infected	Not infested	Not infested	0.602635502721846	-0.245112966882298
Dog	< 5	Female	Intact	Urban	Apartment	≤ 24	≤ 2000	> 10000	≤ 0.05	> 76	Not infested	Not infected	Not infested	Not infested	0.537086627110667	0.157176272581612
Dog	< 5	Male	Intact	Urban	Apartment	≤ 24	≤ 2000	> 10000	≤ 0.05	> 76	Not infested	Not infected	Not infested	Not infested	0.548709536489712	0.200499442371378
Dog	< 5	Female	Intact	Urban	Apartment	≤ 24	≤ 2000	> 10000	≤ 0.05	> 76	Infested	Not infected	Not infested	Infested	0.21154990605546	0.435883924008166
Dog	5 to 15	Male	Neutered	Urban	Apartment	≤ 24	≤ 2000	> 10000	≤ 0.05	> 76	Not infested	Not infected	Not infested	Not infested	0.614258412100891	-0.201789797092532
Dog	< 5	Male	Neutered	Urban	Apartment	≤ 24	≤ 2000	> 10000	≤ 0.05	> 76	Not infested	Not infected	Not infested	Not infested	0.563847527178926	-0.00565962926606429
Dog	> 15	Male	Intact	Urban	Apartment	≤ 24	≤ 2000	> 10000	≤ 0.05	> 76	Not infested	Not infected	Not infested	Not infested	0.528126767544954	-0.0394045580774052
Dog	< 5	Male	Neutered	Urban	House with garden	≤ 24	≤ 2000	> 10000	≤ 0.05	> 76	Not infested	Not infected	Not infested	Not infested	0.444180994895055	0.122985498268147
Dog	< 5	Female	Neutered	Urban	House with garden	≤ 24	≤ 2000	> 10000	≤ 0.05	> 76	Not infested	Not infected	Not infested	Not infested	0.43255808551601	0.0796623284783818
Dog	< 5	Male	Intact	Urban	Apartment	≤ 24	≤ 2000	> 10000	≤ 0.05	> 76	Not infested	Not infected	Not infested	Not infested	0.548709536489712	0.200499442371378
Dog	5 to 15	Male	Intact	Urban	Apartment	≤ 24	≤ 2000	> 10000	≤ 0.05	> 76	Not infested	Not infected	Not infested	Not infested	0.599120421411677	0.00436927454490931
Dog	5 to 15	Male	Neutered	Urban	Apartment	≤ 24	≤ 2000	> 10000	≤ 0.05	> 76	Not infested	Not infected	Not infested	Not infested	0.614258412100891	-0.201789797092532
Dog	5 to 15	Female	Neutered	Urban	Apartment	≤ 24	≤ 2000	> 10000	≤ 0.05	> 76	Not infested	Not infected	Not infested	Not infested	0.602635502721846	-0.245112966882298
Dog	5 to 15	Female	Intact	Urban	Apartment	≤ 24	≤ 2000	> 10000	≤ 0.05	> 76	Not infested	Not infected	Not infested	Not infested	0.587497512032632	-0.0389538952448558
Dog	< 5	Male	Intact	Urban	Apartment	≤ 24	≤ 2000	> 10000	≤ 0.05	> 76	Not infested	Not infected	Not infested	Not infested	0.548709536489712	0.200499442371378
Dog	5 to 15	Female	Neutered	Urban	Apartment	≤ 24	≤ 2000	> 10000	≤ 0.05	> 76	Not infested	Not infected	Not infested	Not infested	0.602635502721846	-0.245112966882298
Dog	5 to 15	Female	Intact	Urban	Apartment	≤ 24	≤ 2000	> 10000	≤ 0.05	> 76	Not infested	Not infected	Not infested	Not infested	0.587497512032632	-0.0389538952448558
Dog	5 to 15	Female	Intact	Urban	Apartment	≤ 24	≤ 2000	> 10000	≤ 0.05	> 76	Not infested	Not infected	Not infested	Not infested	0.587497512032632	-0.0389538952448558
Dog	5 to 15	Female	Neutered	Urban	Apartment	≤ 24	≤ 2000	> 10000	≤ 0.05	> 76	Not infested	Not infected	Not infested	Not infested	0.602635502721846	-0.245112966882298
Dog	5 to 15	Female	Intact	Urban	Apartment	≤ 24	≤ 2000	> 10000	≤ 0.05	> 76	Not infested	Not infected	Not infested	Not infested	0.587497512032632	-0.0389538952448558
Dog	< 5	Female	Neutered	Urban	Apartment	≤ 24	≤ 2000	> 10000	≤ 0.05	> 76	Not infested	Not infected	Not infested	Not infested	0.552224617799881	-0.0489827990558295
Dog	< 5	Male	Neutered	Urban	Apartment	≤ 24	≤ 2000	> 10000	≤ 0.05	> 76	Not infested	Not infected	Not infested	Not infested	0.563847527178926	-0.00565962926606429
Dog	< 5	Male	Neutered	Urban	Apartment	≤ 24	≤ 2000	> 10000	≤ 0.05	> 76	Not infested	Not infected	Not infested	Not infested	0.563847527178926	-0.00565962926606429
Dog	5 to 15	Male	Intact	Urban	Apartment	≤ 24	≤ 2000	> 10000	≤ 0.05	> 76	Not infested	Not infected	Not infested	Not infested	0.599120421411677	0.00436927454490931
Cat	< 5	Male	Neutered	Urban	House with garden	≤ 24	≤ 2000	≤ 10000	≤ 0.05	> 76	Not infested	Not infected	Not infested	Not infested	0.298792968185321	-0.0522483555109951
Cat	< 5	Female	Neutered	Urban	House with garden	≤ 24	≤ 2000	≤ 10000	≤ 0.05	> 76	Not infested	Not infected	Not infested	Not infested	0.287170058806276	-0.0955715253007603
Cat	< 5	Female	Neutered	Urban	House with garden	≤ 24	≤ 2000	≤ 10000	≤ 0.05	> 76	Not infested	Not infected	Not infested	Not infested	0.287170058806276	-0.0955715253007603
Cat	< 5	Male	Neutered	Urban	House with garden	≤ 24	≤ 2000	≤ 10000	≤ 0.05	> 76	Not infested	Not infected	Not infested	Not infested	0.298792968185321	-0.0522483555109951
Cat	< 5	Male	Neutered	Urban	House with garden	≤ 24	≤ 2000	≤ 10000	≤ 0.05	> 76	Not infested	Not infected	Not infested	Not infested	0.298792968185321	-0.0522483555109951
Cat	< 5	Male	Neutered	Urban	House with garden	≤ 24	≤ 2000	≤ 10000	≤ 0.05	> 76	Not infested	Not infected	Not infested	Not infested	0.298792968185321	-0.0522483555109951
Cat	5 to 15	Male	Neutered	Urban	House with garden	≤ 24	≤ 2000	≤ 10000	≤ 0.05	> 76	Not infested	Not infected	Not infested	Not infested	0.349203853107286	-0.248378523337463
Cat	< 5	Male	Neutered	Urban	House with garden	≤ 24	≤ 2000	≤ 10000	≤ 0.05	> 76	Not infested	Not infected	Not infested	Not infested	0.298792968185321	-0.0522483555109951
Cat	< 5	Male	Neutered	Urban	House with garden	≤ 24	≤ 2000	≤ 10000	≤ 0.05	> 76	Not infested	Not infected	Not infested	Not infested	0.298792968185321	-0.0522483555109951
Cat	< 5	Male	Neutered	Urban	House with garden	≤ 24	≤ 2000	≤ 10000	≤ 0.05	> 76	Not infested	Not infected	Not infested	Not infested	0.298792968185321	-0.0522483555109951
Cat	5 to 15	Male	Neutered	Urban	House with garden	≤ 24	≤ 2000	≤ 10000	≤ 0.05	> 76	Not infested	Not infected	Not infested	Not infested	0.349203853107286	-0.248378523337463
Cat	< 5	Female	Neutered	Urban	House with garden	≤ 24	≤ 2000	≤ 10000	≤ 0.05	> 76	Not infested	Not infected	Not infested	Not infested	0.287170058806276	-0.0955715253007603
Cat	5 to 15	Female	Neutered	Urban	House with garden	≤ 24	≤ 2000	≤ 10000	≤ 0.05	> 76	Not infested	Not infected	Not infested	Not infested	0.337580943728241	-0.291701693127228
Cat	< 5	Female	Neutered	Urban	House with garden	≤ 24	≤ 2000	≤ 10000	≤ 0.05	> 76	Not infested	Not infected	Not infested	Not infested	0.287170058806276	-0.0955715253007603
Cat	< 5	Female	Neutered	Urban	House with garden	≤ 24	≤ 2000	≤ 10000	≤ 0.05	> 76	Not infested	Not infected	Not infested	Not infested	0.287170058806276	-0.0955715253007603
Cat	< 5	Female	Neutered	Urban	House with garden	≤ 24	≤ 2000	≤ 10000	≤ 0.05	> 76	Not infested	Not infected	Not infested	Not infested	0.287170058806276	-0.0955715253007603
Cat	5 to 15	Male	Neutered	Urban	House with garden	≤ 24	≤ 2000	≤ 10000	≤ 0.05	> 76	Not infested	Not infected	Not infested	Not infested	0.349203853107286	-0.248378523337463
Cat	< 5	Male	Neutered	Urban	House with garden	≤ 24	≤ 2000	≤ 10000	≤ 0.05	> 76	Not infested	Not infected	Not infested	Not infested	0.298792968185321	-0.0522483555109951
Cat	< 5	Male	Neutered	Urban	House with garden	≤ 24	≤ 2000	≤ 10000	≤ 0.05	> 76	Not infested	Not infected	Not infested	Not infested	0.298792968185321	-0.0522483555109951
Cat	< 5	Female	Neutered	Urban	House with garden	≤ 24	≤ 2000	≤ 10000	≤ 0.05	> 76	Not infested	Not infected	Not infested	Not infested	0.287170058806276	-0.0955715253007603
Cat	< 5	Female	Neutered	Urban	House with garden	≤ 24	≤ 2000	> 10000	≤ 0.05	> 76	Not infested	Not infected	Not infested	Not infested	0.416386693043237	0.137235342724712
Cat	5 to 15	Female	Intact	Urban	House with garden	≤ 24	≤ 2000	> 10000	≤ 0.05	> 76	Not infested	Not infected	Not infested	Not infested	0.451659587275988	0.147264246535686
Cat	5 to 15	Male	Neutered	Urban	House with garden	≤ 24	≤ 2000	> 10000	≤ 0.05	> 76	Infested	Not infected	Infested	Not infested	0.0326673776649134	0.0821369381293294
Cat	< 5	Female	Neutered	Urban	Apartment	≤ 24	≤ 2000	> 10000	≤ 0.05	> 76	Not infested	Not infected	Not infested	Not infested	0.536053225327108	0.00859021519050095
Cat	< 5	Male	Neutered	Urban	House with garden	≤ 24	≤ 2000	> 10000	≤ 0.05	> 76	Infested	Not infected	Not infested	Infested	0.102472881367074	0.45926616394103
Cat	< 5	Female	Intact	Urban	Apartment	≤ 24	≤ 2000	> 10000	≤ 0.05	> 76	Not infested	Not infected	Not infested	Not infested	0.520915234637894	0.214749286827943
Cat	< 5	Male	Intact	Rural	House with garden	≤ 24	≤ 2000	> 10000	≤ 0.05	> 76	Not infested	Not infected	Not infested	Not infested	0.208963646661991	0.396082399930006
Cat	< 5	Male	Neutered	Rural	House with garden	≤ 24	≤ 2000	> 10000	≤ 0.05	> 76	Infested	Not infected	Infested	Not infested	-0.221651472328128	0.287631921733884
Cat	< 5	Female	Intact	Urban	Apartment	≤ 24	≤ 2000	> 10000	≤ 0.05	> 76	Not infested	Not infected	Not infested	Not infested	0.520915234637894	0.214749286827943
Cat	< 5	Male	Neutered	Rural	House with garden	≤ 24	≤ 2000	> 10000	≤ 0.05	> 76	Not infested	Not infected	Not infested	Not infested	0.224101637351205	0.189923328292564
Cat	< 5	Female	Intact	Rural	House with garden	≤ 24	≤ 2000	> 10000	≤ 0.05	> 76	Not infested	Not infected	Not infested	Not infested	0.197340737282946	0.352759230140241
Cat	< 5	Male	Neutered	Urban	House with garden	≤ 24	≤ 2000	> 10000	≤ 0.05	> 76	Not infested	Not infected	Not infested	Not infested	0.428009602422282	0.180558512514477
Cat	< 5	Female	Intact	Urban	Apartment	≤ 24	≤ 2000	> 10000	≤ 0.05	> 76	Not infested	Not infected	Not infested	Not infested	0.520915234637894	0.214749286827943
Cat	< 5	Male	Intact	Urban	Apartment	≤ 24	≤ 2000	> 10000	≤ 0.05	> 76	Not infested	Not infected	Not infested	Not infested	0.532538144016939	0.258072456617708
Cat	< 5	Male	Intact	Urban	Apartment	≤ 24	≤ 2000	> 10000	≤ 0.05	> 76	Not infested	Not infected	Not infested	Not infested	0.532538144016939	0.258072456617708
Cat	< 5	Male	Intact	Urban	House with garden	≤ 24	≤ 2000	> 10000	≤ 0.05	> 76	Not infested	Not infected	Not infested	Not infested	0.412871611733068	0.386717584151919
Cat	5 to 15	Male	Neutered	Urban	Apartment	≤ 24	≤ 2000	> 10000	≤ 0.05	> 76	Not infested	Not infected	Not infested	Not infested	0.598087019628118	-0.144216782846202
Cat	< 5	Male	Intact	Urban	Apartment	≤ 24	≤ 2000	> 10000	≤ 0.05	> 76	Not infested	Not infected	Not infested	Not infested	0.532538144016939	0.258072456617708
Cat	5 to 15	Male	Neutered	Urban	Apartment	≤ 24	≤ 2000	> 10000	≤ 0.05	> 76	Infested	Not infected	Infested	Not infested	0.152333909948784	-0.0465081894048819
Cat	< 5	Female	Intact	Urban	House with garden	≤ 24	≤ 2000	> 10000	≤ 0.05	> 76	Infested	Not infected	Infested	Not infested	-0.0445044073253104	0.441103007803474
Cat	< 5	Male	Neutered	Urban	Apartment	≤ 24	≤ 2000	> 10000	≤ 0.05	> 76	Not infested	Not infected	Not infested	Not infested	0.547676134706153	0.0519133849802661
Cat	< 5	Male	Intact	Urban	House with garden	≤ 24	≤ 2000	> 10000	≤ 0.05	> 76	Not infested	Not infected	Not infested	Not infested	0.412871611733068	0.386717584151919
Cat	< 5	Male	Neutered	Urban	House with garden	≤ 24	≤ 2000	> 10000	≤ 0.05	> 76	Infested	Not infected	Not infested	Infested	0.102472881367074	0.45926616394103
Cat	< 5	Female	Intact	Urban	House with garden	≤ 24	≤ 2000	> 10000	≤ 0.05	> 76	Infested	Not infected	Infested	Not infested	-0.0445044073253104	0.441103007803474
Cat	< 5	Female	Neutered	Urban	Apartment	≤ 24	≤ 2000	> 10000	≤ 0.05	> 76	Infested	Not infected	Infested	Not infested	0.090300115647775	0.106298808631821
Cat	< 5	Male	Intact	Urban	Apartment	≤ 24	≤ 2000	> 10000	≤ 0.05	> 76	Not infested	Not infected	Not infested	Not infested	0.532538144016939	0.258072456617708
Cat	< 5	Male	Intact	Urban	House with garden	≤ 24	≤ 2000	> 10000	≤ 0.05	> 76	Infested	Infected	Not infested	Not infested	0.00444140961503265	0.50681173469208
Cat	< 5	Female	Intact	Urban	Apartment	≤ 24	≤ 2000	> 10000	≤ 0.05	> 76	Not infested	Not infected	Not infested	Not infested	0.520915234637894	0.214749286827943
Cat	< 5	Male	Intact	Urban	Apartment	≤ 24	≤ 2000	> 10000	≤ 0.05	> 76	Infested	Not infected	Infested	Infested	-0.021956665409582	0.552248473940964
Cat	< 5	Female	Neutered	Urban	House with garden	≤ 24	≤ 2000	> 10000	≤ 0.05	> 76	Not infested	Not infected	Not infested	Not infested	0.416386693043237	0.137235342724712
Cat	< 5	Female	Intact	Urban	Apartment	≤ 24	≤ 2000	> 10000	≤ 0.05	> 76	Not infested	Not infected	Not infested	Not infested	0.520915234637894	0.214749286827943
Cat	< 5	Male	Neutered	Urban	Apartment	≤ 24	≤ 2000	> 10000	≤ 0.05	> 76	Not infested	Not infected	Not infested	Not infested	0.547676134706153	0.0519133849802661
Cat	< 5	Male	Intact	Urban	Apartment	≤ 24	≤ 2000	> 10000	≤ 0.05	> 76	Infested	Not infected	Infested	Infested	-0.021956665409582	0.552248473940964
Cat	< 5	Male	Intact	Urban	Apartment	≤ 24	≤ 2000	> 10000	≤ 0.05	> 76	Infested	Not infected	Not infested	Infested	0.207001422961731	0.536780108044261
Cat	< 5	Male	Neutered	Urban	House with garden	≤ 24	≤ 2000	> 10000	≤ 0.05	> 76	Not infested	Not infected	Not infested	Not infested	0.428009602422282	0.180558512514477
Cat	5 to 15	Male	Neutered	Urban	House with garden	≤ 24	≤ 2000	> 10000	≤ 0.05	> 76	Not infested	Not infected	Not infested	Not infested	0.478420487344247	-0.0155716553119908
Cat	< 5	Female	Neutered	Urban	Apartment	≤ 24	≤ 2000	> 10000	≤ 0.05	> 76	Not infested	Not infected	Not infested	Not infested	0.536053225327108	0.00859021519050095
Cat	< 5	Female	Neutered	Urban	Apartment	≤ 24	≤ 2000	> 10000	≤ 0.05	> 76	Infested	Not infected	Not infested	Infested	0.210516504271901	0.287297866617054
Cat	< 5	Male	Neutered	Urban	Apartment	≤ 24	≤ 2000	> 10000	≤ 0.05	> 76	Infested	Infected	Infested	Infested	-0.198453855530383	0.383943325299065
Cat	< 5	Male	Neutered	Urban	Apartment	≤ 24	≤ 2000	> 10000	≤ 0.05	> 76	Infested	Not infected	Not infested	Infested	0.222139413650945	0.330621036406819
Cat	< 5	Male	Intact	Urban	Apartment	≤ 24	≤ 2000	> 10000	≤ 0.05	> 76	Not infested	Not infected	Not infested	Not infested	0.532538144016939	0.258072456617708
Cat	< 5	Male	Neutered	Urban	Apartment	≤ 24	≤ 2000	> 10000	≤ 0.05	> 76	Not infested	Not infected	Not infested	Not infested	0.547676134706153	0.0519133849802661
Cat	< 5	Male	Intact	Urban	Apartment	≤ 24	≤ 2000	> 10000	≤ 0.05	> 76	Infested	Not infected	Infested	Not infested	0.0867850343376057	0.355781050059028
Cat	< 5	Female	Intact	Urban	Apartment	≤ 24	≤ 2000	> 10000	≤ 0.05	> 76	Not infested	Not infected	Not infested	Not infested	0.520915234637894	0.214749286827943
Cat	< 5	Male	Neutered	Urban	Apartment	≤ 24	≤ 2000	> 10000	≤ 0.05	> 76	Infested	Not infected	Not infested	Infested	0.222139413650945	0.330621036406819
Cat	< 5	Male	Neutered	Urban	Apartment	≤ 24	≤ 2000	> 10000	≤ 0.05	> 76	Not infested	Not infected	Not infested	Not infested	0.547676134706153	0.0519133849802661
Cat	< 5	Male	Neutered	Urban	Apartment	≤ 24	≤ 2000	> 10000	≤ 0.05	> 76	Infested	Not infected	Not infested	Infested	0.222139413650945	0.330621036406819
Cat	< 5	Male	Neutered	Urban	Apartment	≤ 24	≤ 2000	> 10000	≤ 0.05	> 76	Infested	Not infected	Not infested	Infested	0.222139413650945	0.330621036406819
Cat	< 5	Male	Neutered	Urban	Apartment	≤ 24	≤ 2000	> 10000	≤ 0.05	> 76	Infested	Not infected	Not infested	Infested	0.222139413650945	0.330621036406819
Cat	< 5	Female	Neutered	Urban	Apartment	≤ 24	≤ 2000	> 10000	≤ 0.05	> 76	Infested	Not infected	Not infested	Infested	0.210516504271901	0.287297866617054
Cat	< 5	Male	Intact	Urban	Apartment	≤ 24	≤ 2000	> 10000	≤ 0.05	> 76	Not infested	Not infected	Not infested	Not infested	0.532538144016939	0.258072456617708
Cat	< 5	Female	Neutered	Urban	Apartment	≤ 24	≤ 2000	> 10000	≤ 0.05	> 76	Not infested	Not infected	Not infested	Not infested	0.536053225327108	0.00859021519050095
Cat	< 5	Female	Intact	Urban	Apartment	≤ 24	≤ 2000	> 10000	≤ 0.05	> 76	Infested	Not infected	Infested	Not infested	0.0751621249585608	0.312457880269263
Cat	5 to 15	Male	Neutered	Urban	Apartment	≤ 24	≤ 2000	> 10000	≤ 0.05	> 76	Not infested	Not infected	Not infested	Not infested	0.598087019628118	-0.144216782846202
Cat	< 5	Male	Intact	Urban	House with garden	≤ 24	≤ 2000	> 10000	≤ 0.05	> 76	Not infested	Not infected	Not infested	Not infested	0.412871611733068	0.386717584151919
Cat	< 5	Male	Intact	Urban	Apartment	≤ 24	≤ 2000	> 10000	≤ 0.05	> 76	Not infested	Not infected	Not infested	Not infested	0.532538144016939	0.258072456617708
Cat	< 5	Male	Neutered	Urban	Apartment	≤ 24	≤ 2000	> 10000	≤ 0.05	> 76	Not infested	Not infected	Not infested	Not infested	0.547676134706153	0.0519133849802661
Cat	< 5	Female	Neutered	Urban	Apartment	≤ 24	≤ 2000	> 10000	≤ 0.05	> 76	Not infested	Not infected	Not infested	Not infested	0.536053225327108	0.00859021519050095
Cat	< 5	Male	Intact	Urban	Apartment	≤ 24	≤ 2000	> 10000	≤ 0.05	> 76	Not infested	Not infected	Not infested	Not infested	0.532538144016939	0.258072456617708
Cat	< 5	Female	Neutered	Urban	House with garden	≤ 24	≤ 2000	> 10000	≤ 0.05	> 76	Not infested	Not infected	Not infested	Not infested	0.416386693043237	0.137235342724712
Cat	< 5	Female	Neutered	Urban	Apartment	≤ 24	≤ 2000	> 10000	≤ 0.05	> 76	Not infested	Not infected	Not infested	Not infested	0.536053225327108	0.00859021519050095
Cat	< 5	Male	Intact	Urban	Apartment	≤ 24	≤ 2000	> 10000	≤ 0.05	> 76	Not infested	Not infected	Not infested	Not infested	0.532538144016939	0.258072456617708
Cat	< 5	Male	Intact	Urban	House with garden	≤ 24	≤ 2000	> 10000	≤ 0.05	> 76	Not infested	Not infected	Not infested	Not infested	0.412871611733068	0.386717584151919
Cat	5 to 15	Male	Neutered	Urban	House with garden	≤ 24	≤ 2000	> 10000	≤ 0.05	> 76	Not infested	Not infected	Not infested	Not infested	0.478420487344247	-0.0155716553119908
Cat	< 5	Male	Neutered	Urban	House with garden	≤ 24	≤ 2000	> 10000	≤ 0.05	> 76	Not infested	Not infected	Not infested	Not infested	0.428009602422282	0.180558512514477
Cat	< 5	Male	Neutered	Urban	Apartment	≤ 24	≤ 2000	> 10000	≤ 0.05	> 76	Not infested	Not infected	Not infested	Not infested	0.547676134706153	0.0519133849802661
Cat	5 to 15	Male	Neutered	Urban	House with garden	≤ 24	≤ 2000	> 10000	≤ 0.05	> 76	Not infested	Not infected	Not infested	Not infested	0.478420487344247	-0.0155716553119908
Cat	< 5	Male	Intact	Urban	House with garden	≤ 24	≤ 2000	> 10000	≤ 0.05	> 76	Not infested	Not infected	Not infested	Not infested	0.412871611733068	0.386717584151919
Cat	< 5	Male	Intact	Urban	Apartment	≤ 24	≤ 2000	> 10000	≤ 0.05	> 76	Infested	Not infected	Infested	Not infested	0.0867850343376057	0.355781050059028
Cat	< 5	Male	Neutered	Urban	Apartment	≤ 24	≤ 2000	> 10000	≤ 0.05	> 76	Not infested	Not infected	Not infested	Not infested	0.547676134706153	0.0519133849802661
Cat	< 5	Female	Neutered	Urban	Apartment	≤ 24	≤ 2000	> 10000	≤ 0.05	> 76	Not infested	Not infected	Not infested	Not infested	0.536053225327108	0.00859021519050095
Cat	< 5	Male	Neutered	Urban	Apartment	≤ 24	≤ 2000	> 10000	≤ 0.05	> 76	Not infested	Not infected	Not infested	Not infested	0.547676134706153	0.0519133849802661
Cat	< 5	Male	Intact	Urban	Apartment	≤ 24	≤ 2000	> 10000	≤ 0.05	> 76	Not infested	Not infected	Not infested	Not infested	0.532538144016939	0.258072456617708
Cat	< 5	Female	Intact	Urban	Apartment	≤ 24	≤ 2000	> 10000	≤ 0.05	> 76	Not infested	Not infected	Not infested	Not infested	0.520915234637894	0.214749286827943
Cat	< 5	Female	Intact	Urban	Apartment	≤ 24	≤ 2000	> 10000	≤ 0.05	> 76	Not infested	Not infected	Not infested	Not infested	0.520915234637894	0.214749286827943
Cat	< 5	Female	Intact	Urban	Apartment	≤ 24	≤ 2000	> 10000	≤ 0.05	> 76	Not infested	Not infected	Not infested	Not infested	0.520915234637894	0.214749286827943
Cat	< 5	Female	Intact	Urban	Apartment	≤ 24	≤ 2000	> 10000	≤ 0.05	> 76	Not infested	Not infected	Not infested	Not infested	0.520915234637894	0.214749286827943
Cat	< 5	Male	Neutered	Urban	Apartment	≤ 24	≤ 2000	> 10000	≤ 0.05	> 76	Not infested	Not infected	Not infested	Not infested	0.547676134706153	0.0519133849802661
Cat	< 5	Female	Neutered	Urban	Apartment	≤ 24	≤ 2000	> 10000	≤ 0.05	> 76	Not infested	Not infected	Not infested	Not infested	0.536053225327108	0.00859021519050095
Cat	< 5	Female	Neutered	Urban	Apartment	≤ 24	≤ 2000	> 10000	≤ 0.05	> 76	Not infested	Not infected	Not infested	Not infested	0.536053225327108	0.00859021519050095
Cat	< 5	Male	Neutered	Urban	Apartment	≤ 24	≤ 2000	> 10000	≤ 0.05	> 76	Not infested	Not infected	Not infested	Not infested	0.547676134706153	0.0519133849802661
Cat	< 5	Male	Neutered	Urban	Apartment	≤ 24	≤ 2000	> 10000	≤ 0.05	> 76	Not infested	Not infected	Not infested	Not infested	0.547676134706153	0.0519133849802661
Cat	< 5	Male	Neutered	Urban	Apartment	≤ 24	≤ 2000	> 10000	≤ 0.05	> 76	Not infested	Not infected	Not infested	Not infested	0.547676134706153	0.0519133849802661
Cat	< 5	Male	Neutered	Urban	Apartment	≤ 24	≤ 2000	> 10000	≤ 0.05	> 76	Not infested	Not infected	Not infested	Not infested	0.547676134706153	0.0519133849802661
Cat	< 5	Female	Neutered	Urban	House with garden	≤ 24	≤ 2000	> 10000	≤ 0.05	> 76	Not infested	Not infected	Not infested	Not infested	0.416386693043237	0.137235342724712
Cat	< 5	Male	Neutered	Urban	Apartment	≤ 24	≤ 2000	> 10000	≤ 0.05	> 76	Not infested	Not infected	Not infested	Not infested	0.547676134706153	0.0519133849802661
Cat	< 5	Male	Neutered	Urban	Apartment	≤ 24	≤ 2000	> 10000	≤ 0.05	> 76	Not infested	Not infected	Not infested	Not infested	0.547676134706153	0.0519133849802661
Cat	< 5	Female	Neutered	Urban	Apartment	≤ 24	≤ 2000	> 10000	≤ 0.05	> 76	Not infested	Not infected	Not infested	Not infested	0.536053225327108	0.00859021519050095
Cat	< 5	Male	Intact	Urban	Apartment	≤ 24	≤ 2000	> 10000	≤ 0.05	> 76	Infested	Not infected	Infested	Not infested	0.0867850343376057	0.355781050059028
Cat	< 5	Female	Intact	Urban	Apartment	≤ 24	≤ 2000	> 10000	≤ 0.05	> 76	Infested	Not infected	Infested	Not infested	0.0751621249585608	0.312457880269263
Cat	< 5	Male	Neutered	Urban	Apartment	≤ 24	≤ 2000	> 10000	≤ 0.05	> 76	Not infested	Not infected	Not infested	Not infested	0.547676134706153	0.0519133849802661
Cat	< 5	Male	Intact	Urban	Apartment	≤ 24	≤ 2000	> 10000	≤ 0.05	> 76	Not infested	Not infected	Not infested	Not infested	0.532538144016939	0.258072456617708
Cat	< 5	Male	Neutered	Urban	Apartment	≤ 24	≤ 2000	> 10000	≤ 0.05	> 76	Infested	Not infected	Infested	Not infested	0.10192302502682	0.149621978421586
Cat	< 5	Female	Neutered	Urban	Apartment	≤ 24	≤ 2000	> 10000	≤ 0.05	> 76	Infested	Not infected	Infested	Not infested	0.090300115647775	0.106298808631821
Cat	< 5	Male	Neutered	Urban	Apartment	≤ 24	≤ 2000	> 10000	≤ 0.05	> 76	Not infested	Not infected	Not infested	Not infested	0.547676134706153	0.0519133849802661
Cat	< 5	Male	Intact	Urban	Apartment	≤ 24	≤ 2000	> 10000	≤ 0.05	> 76	Not infested	Not infected	Not infested	Not infested	0.532538144016939	0.258072456617708
Cat	< 5	Male	Neutered	Urban	Apartment	≤ 24	≤ 2000	> 10000	≤ 0.05	> 76	Not infested	Not infected	Not infested	Not infested	0.547676134706153	0.0519133849802661
Cat	< 5	Female	Neutered	Urban	Apartment	≤ 24	≤ 2000	> 10000	≤ 0.05	> 76	Not infested	Not infected	Not infested	Not infested	0.536053225327108	0.00859021519050095
Cat	< 5	Male	Neutered	Urban	Apartment	≤ 24	≤ 2000	> 10000	≤ 0.05	> 76	Not infested	Not infected	Not infested	Not infested	0.547676134706153	0.0519133849802661
Cat	< 5	Female	Intact	Urban	Apartment	≤ 24	≤ 2000	> 10000	≤ 0.05	> 76	Infested	Not infected	Infested	Not infested	0.0751621249585608	0.312457880269263
Cat	5 to 15	Male	Intact	Urban	Apartment	≤ 24	≤ 2000	> 10000	≤ 0.05	> 76	Not infested	Not infected	Not infested	Not infested	0.582949028938904	0.0619422887912397
Cat	< 5	Male	Intact	Urban	Apartment	≤ 24	≤ 2000	> 10000	≤ 0.05	> 76	Infested	Not infected	Infested	Not infested	0.0867850343376057	0.355781050059028
Cat	< 5	Male	Intact	Urban	Apartment	≤ 24	≤ 2000	> 10000	≤ 0.05	> 76	Not infested	Not infected	Not infested	Not infested	0.532538144016939	0.258072456617708
Cat	< 5	Female	Intact	Urban	Apartment	≤ 24	≤ 2000	> 10000	≤ 0.05	> 76	Infested	Not infected	Infested	Not infested	0.0751621249585608	0.312457880269263
Cat	< 5	Male	Intact	Urban	Apartment	≤ 24	≤ 2000	> 10000	≤ 0.05	> 76	Infested	Not infected	Infested	Infested	-0.021956665409582	0.552248473940964
Cat	< 5	Male	Neutered	Urban	Apartment	≤ 24	≤ 2000	> 10000	≤ 0.05	> 76	Infested	Not infected	Not infested	Infested	0.222139413650945	0.330621036406819
Cat	< 5	Male	Neutered	Urban	Apartment	≤ 24	≤ 2000	> 10000	≤ 0.05	> 76	Infested	Not infected	Infested	Not infested	0.10192302502682	0.149621978421586
Cat	< 5	Female	Intact	Urban	Apartment	≤ 24	≤ 2000	> 10000	≤ 0.05	> 76	Not infested	Not infected	Not infested	Not infested	0.520915234637894	0.214749286827943
Cat	< 5	Male	Neutered	Urban	Apartment	≤ 24	≤ 2000	> 10000	≤ 0.05	> 76	Infested	Not infected	Infested	Not infested	0.10192302502682	0.149621978421586
Cat	5 to 15	Female	Neutered	Urban	Apartment	≤ 24	≤ 2000	> 10000	≤ 0.05	> 76	Not infested	Not infected	Not infested	Not infested	0.586464110249073	-0.187539952635967
Cat	< 5	Male	Neutered	Urban	Apartment	≤ 24	≤ 2000	> 10000	≤ 0.05	> 76	Not infested	Not infected	Not infested	Not infested	0.547676134706153	0.0519133849802661
Cat	< 5	Male	Intact	Rural	House with garden	≤ 24	≤ 2000	> 10000	≤ 0.05	> 76	Infested	Not infected	Infested	Not infested	-0.236789463017342	0.493790993371326
Cat	< 5	Male	Neutered	Urban	Apartment	≤ 24	≤ 2000	> 10000	≤ 0.05	> 76	Infested	Not infected	Infested	Not infested	0.10192302502682	0.149621978421586
Cat	5 to 15	Male	Intact	Urban	Apartment	≤ 24	≤ 2000	> 10000	≤ 0.05	> 76	Infested	Not infected	Infested	Not infested	0.13719591925957	0.15965088223256
Cat	< 5	Female	Neutered	Urban	Apartment	≤ 24	≤ 2000	> 10000	≤ 0.05	> 76	Infested	Not infected	Not infested	Infested	0.210516504271901	0.287297866617054
Cat	< 5	Male	Intact	Urban	Apartment	≤ 24	≤ 2000	> 10000	≤ 0.05	> 76	Infested	Not infected	Not infested	Infested	0.207001422961731	0.536780108044261
Cat	< 5	Male	Neutered	Urban	Apartment	≤ 24	≤ 2000	> 10000	≤ 0.05	> 76	Not infested	Not infected	Not infested	Not infested	0.547676134706153	0.0519133849802661
Cat	> 15	Male	Neutered	Urban	Apartment	≤ 24	≤ 2000	> 10000	≤ 0.05	> 76	Not infested	Not infected	Not infested	Not infested	0.527093365761395	-0.187990615468517
Cat	< 5	Female	Intact	Urban	House with garden	≤ 24	≤ 2000	> 10000	≤ 0.05	> 76	Infested	Not infected	Not infested	Infested	0.0757119812988153	0.622102065788707
Cat	< 5	Female	Intact	Urban	House with garden	≤ 24	≤ 2000	> 10000	≤ 0.05	> 76	Infested	Not infected	Not infested	Infested	0.0757119812988153	0.622102065788707
Cat	< 5	Female	Intact	Urban	House with garden	≤ 24	≤ 2000	> 10000	≤ 0.05	> 76	Infested	Not infected	Not infested	Infested	0.0757119812988153	0.622102065788707
Cat	< 5	Male	Intact	Urban	House with garden	≤ 24	≤ 2000	> 10000	≤ 0.05	> 76	Infested	Not infected	Not infested	Infested	0.0873348906778602	0.665425235578472
Cat	< 5	Male	Intact	Urban	House with garden	≤ 24	≤ 2000	> 10000	≤ 0.05	> 76	Infested	Not infected	Not infested	Infested	0.0873348906778602	0.665425235578472
Cat	< 5	Male	Intact	Urban	House with garden	≤ 24	≤ 2000	> 10000	≤ 0.05	> 76	Infested	Not infected	Not infested	Infested	0.0873348906778602	0.665425235578472
Cat	< 5	Male	Intact	Urban	House with garden	≤ 24	≤ 2000	> 10000	≤ 0.05	> 76	Infested	Not infected	Not infested	Infested	0.0873348906778602	0.665425235578472
Cat	< 5	Male	Intact	Urban	House with garden	≤ 24	≤ 2000	> 10000	≤ 0.05	> 76	Not infested	Not infected	Not infested	Not infested	0.412871611733068	0.386717584151919
Cat	< 5	Female	Intact	Urban	House with garden	≤ 24	≤ 2000	> 10000	≤ 0.05	> 76	Infested	Infected	Not infested	Infested	-0.1159231995112	0.65995598878425
Cat	< 5	Male	Intact	Urban	House with garden	≤ 24	≤ 2000	> 10000	≤ 0.05	> 76	Infested	Not infected	Not infested	Infested	0.0873348906778602	0.665425235578472
Cat	< 5	Female	Intact	Urban	Apartment	≤ 24	≤ 2000	> 10000	≤ 0.05	> 76	Not infested	Not infected	Not infested	Not infested	0.520915234637894	0.214749286827943
Cat	< 5	Male	Intact	Urban	Apartment	≤ 24	≤ 2000	> 10000	≤ 0.05	> 76	Infested	Not infected	Not infested	Infested	0.207001422961731	0.536780108044261
Cat	< 5	Male	Intact	Urban	Apartment	≤ 24	≤ 2000	> 10000	≤ 0.05	> 76	Not infested	Not infected	Not infested	Not infested	0.532538144016939	0.258072456617708
Cat	< 5	Male	Intact	Urban	Apartment	≤ 24	≤ 2000	> 10000	≤ 0.05	> 76	Not infested	Not infected	Not infested	Not infested	0.532538144016939	0.258072456617708
Cat	< 5	Female	Intact	Urban	Apartment	≤ 24	≤ 2000	> 10000	≤ 0.05	> 76	Infested	Not infected	Not infested	Infested	0.195378513582686	0.493456938254496
Cat	< 5	Male	Intact	Urban	Apartment	≤ 24	≤ 2000	> 10000	≤ 0.05	> 76	Infested	Not infected	Not infested	Infested	0.207001422961731	0.536780108044261
Cat	< 5	Female	Intact	Urban	Apartment	≤ 24	≤ 2000	> 10000	≤ 0.05	> 76	Infested	Not infected	Not infested	Infested	0.195378513582686	0.493456938254496
Cat	< 5	Male	Intact	Urban	Apartment	≤ 24	≤ 2000	> 10000	≤ 0.05	> 76	Not infested	Not infected	Not infested	Not infested	0.532538144016939	0.258072456617708
Cat	< 5	Female	Intact	Urban	Apartment	≤ 24	≤ 2000	> 10000	≤ 0.05	> 76	Infested	Not infected	Not infested	Infested	0.195378513582686	0.493456938254496
Cat	< 5	Male	Intact	Urban	Apartment	≤ 24	≤ 2000	> 10000	≤ 0.05	> 76	Not infested	Not infected	Not infested	Not infested	0.532538144016939	0.258072456617708
Cat	< 5	Female	Intact	Urban	House with garden	≤ 24	≤ 2000	> 10000	≤ 0.05	> 76	Infested	Not infected	Not infested	Infested	0.0757119812988153	0.622102065788707
Cat	< 5	Male	Intact	Urban	House with garden	≤ 24	≤ 2000	> 10000	≤ 0.05	> 76	Infested	Not infected	Not infested	Infested	0.0873348906778602	0.665425235578472
Cat	< 5	Male	Intact	Urban	House with garden	≤ 24	≤ 2000	> 10000	≤ 0.05	> 76	Infested	Not infected	Not infested	Infested	0.0873348906778602	0.665425235578472
Cat	< 5	Female	Intact	Urban	House with garden	≤ 24	≤ 2000	> 10000	≤ 0.05	> 76	Infested	Not infected	Not infested	Infested	0.0757119812988153	0.622102065788707
Cat	< 5	Female	Intact	Urban	House with garden	≤ 24	≤ 2000	> 10000	≤ 0.05	> 76	Not infested	Not infected	Not infested	Not infested	0.401248702354023	0.343394414362154
Cat	< 5	Male	Intact	Urban	House with garden	≤ 24	≤ 2000	> 10000	≤ 0.05	> 76	Infested	Not infected	Not infested	Infested	0.0873348906778602	0.665425235578472
Cat	5 to 15	Female	Intact	Urban	House with garden	≤ 24	≤ 2000	> 10000	≤ 0.05	> 76	Infested	Not infected	Infested	Not infested	0.00590647759665428	0.244972839977006
Cat	< 5	Female	Intact	Urban	House with garden	≤ 24	≤ 2000	> 10000	≤ 0.05	> 76	Not infested	Not infected	Not infested	Not infested	0.401248702354023	0.343394414362154
Cat	< 5	Male	Intact	Urban	House with garden	≤ 24	≤ 2000	> 10000	≤ 0.05	> 76	Not infested	Not infected	Not infested	Not infested	0.412871611733068	0.386717584151919
Cat	< 5	Male	Intact	Urban	House with garden	≤ 24	≤ 2000	> 10000	≤ 0.05	> 76	Not infested	Not infected	Not infested	Not infested	0.412871611733068	0.386717584151919
Cat	< 5	Female	Intact	Urban	House with garden	≤ 24	≤ 2000	> 10000	≤ 0.05	> 76	Infested	Not infected	Not infested	Infested	0.0757119812988153	0.622102065788707
Cat	< 5	Female	Intact	Urban	House with garden	≤ 24	≤ 2000	> 10000	≤ 0.05	> 76	Infested	Not infected	Not infested	Infested	0.0757119812988153	0.622102065788707
Cat	< 5	Male	Intact	Urban	House with garden	≤ 24	≤ 2000	> 10000	≤ 0.05	> 76	Infested	Not infected	Not infested	Infested	0.0873348906778602	0.665425235578472
Cat	< 5	Male	Intact	Urban	House with garden	≤ 24	≤ 2000	> 10000	≤ 0.05	> 76	Infested	Not infected	Infested	Not infested	-0.0328814979462655	0.484426177593239
Cat	< 5	Female	Intact	Urban	House with garden	≤ 24	≤ 2000	> 10000	≤ 0.05	> 76	Infested	Not infected	Not infested	Infested	0.0757119812988153	0.622102065788707
Cat	< 5	Male	Intact	Urban	House with garden	≤ 24	≤ 2000	> 10000	≤ 0.05	> 76	Infested	Not infected	Not infested	Infested	0.0873348906778602	0.665425235578472
Cat	< 5	Male	Intact	Urban	House with garden	≤ 24	≤ 2000	> 10000	≤ 0.05	> 76	Infested	Not infected	Not infested	Infested	0.0873348906778602	0.665425235578472
Cat	< 5	Female	Intact	Urban	House with garden	≤ 24	≤ 2000	> 10000	≤ 0.05	> 76	Infested	Not infected	Not infested	Infested	0.0757119812988153	0.622102065788707
Cat	< 5	Male	Intact	Urban	House with garden	≤ 24	≤ 2000	> 10000	≤ 0.05	> 76	Infested	Not infected	Not infested	Infested	0.0873348906778602	0.665425235578472
Cat	< 5	Male	Intact	Urban	House with garden	≤ 24	≤ 2000	> 10000	≤ 0.05	> 76	Not infested	Not infected	Not infested	Not infested	0.412871611733068	0.386717584151919
Cat	< 5	Female	Intact	Urban	House with garden	≤ 24	≤ 2000	> 10000	≤ 0.05	> 76	Not infested	Not infected	Not infested	Not infested	0.401248702354023	0.343394414362154
Cat	< 5	Female	Intact	Urban	House with garden	≤ 24	≤ 2000	> 10000	≤ 0.05	> 76	Not infested	Not infected	Not infested	Not infested	0.401248702354023	0.343394414362154
Cat	< 5	Male	Intact	Urban	House with garden	≤ 24	≤ 2000	> 10000	≤ 0.05	> 76	Infested	Not infected	Not infested	Infested	0.0873348906778602	0.665425235578472
Cat	< 5	Male	Intact	Urban	House with garden	≤ 24	≤ 2000	> 10000	≤ 0.05	> 76	Infested	Not infected	Infested	Infested	-0.141623197693453	0.680893601475175
Cat	< 5	Female	Intact	Urban	House with garden	≤ 24	≤ 2000	> 10000	≤ 0.05	> 76	Infested	Not infected	Not infested	Infested	0.0757119812988153	0.622102065788707
Cat	< 5	Male	Intact	Urban	House with garden	≤ 24	≤ 2000	> 10000	≤ 0.05	> 76	Infested	Not infected	Infested	Infested	-0.141623197693453	0.680893601475175
Cat	< 5	Male	Intact	Urban	House with garden	≤ 24	≤ 2000	> 10000	≤ 0.05	> 76	Infested	Not infected	Infested	Infested	-0.141623197693453	0.680893601475175
Cat	< 5	Male	Intact	Urban	House with garden	≤ 24	≤ 2000	> 10000	≤ 0.05	> 76	Not infested	Not infected	Not infested	Not infested	0.412871611733068	0.386717584151919
Cat	< 5	Male	Intact	Urban	House with garden	≤ 24	≤ 2000	> 10000	≤ 0.05	> 76	Infested	Not infected	Not infested	Infested	0.0873348906778602	0.665425235578472
Cat	< 5	Female	Intact	Urban	House with garden	≤ 24	≤ 2000	> 10000	≤ 0.05	> 76	Infested	Not infected	Not infested	Infested	0.0757119812988153	0.622102065788707
Cat	< 5	Female	Intact	Urban	House with garden	≤ 24	≤ 2000	> 10000	≤ 0.05	> 76	Not infested	Not infected	Not infested	Not infested	0.401248702354023	0.343394414362154
Cat	< 5	Female	Neutered	Urban	House with garden	≤ 24	≤ 2000	> 10000	≤ 0.05	> 76	Not infested	Not infected	Not infested	Not infested	0.416386693043237	0.137235342724712
Cat	< 5	Male	Intact	Urban	House with garden	≤ 24	≤ 2000	> 10000	≤ 0.05	> 76	Not infested	Not infected	Not infested	Not infested	0.412871611733068	0.386717584151919
Cat	< 5	Male	Intact	Urban	House with garden	≤ 24	≤ 2000	> 10000	≤ 0.05	> 76	Infested	Not infected	Infested	Not infested	-0.0328814979462655	0.484426177593239
Cat	5 to 15	Female	Intact	Urban	House with garden	≤ 24	≤ 2000	> 10000	≤ 0.05	> 76	Not infested	Not infected	Not infested	Not infested	0.451659587275988	0.147264246535686
Cat	< 5	Male	Intact	Urban	House with garden	≤ 24	≤ 2000	> 10000	≤ 0.05	> 76	Infested	Not infected	Infested	Not infested	-0.0328814979462655	0.484426177593239
Cat	< 5	Male	Intact	Urban	House with garden	≤ 24	≤ 2000	> 10000	≤ 0.05	> 76	Infested	Not infected	Infested	Not infested	-0.0328814979462655	0.484426177593239
Cat	5 to 15	Male	Intact	Urban	House with garden	≤ 24	≤ 2000	> 10000	≤ 0.05	> 76	Not infested	Not infected	Not infested	Not infested	0.463282496655033	0.190587416325451
Cat	< 5	Male	Intact	Urban	House with garden	≤ 24	≤ 2000	> 10000	≤ 0.05	> 76	Not infested	Not infected	Not infested	Not infested	0.412871611733068	0.386717584151919
Cat	< 5	Male	Intact	Urban	House with garden	≤ 24	≤ 2000	> 10000	≤ 0.05	> 76	Infested	Not infected	Not infested	Infested	0.0873348906778602	0.665425235578472
Cat	< 5	Female	Intact	Urban	House with garden	≤ 24	≤ 2000	> 10000	≤ 0.05	> 76	Not infested	Not infected	Not infested	Not infested	0.401248702354023	0.343394414362154
Cat	5 to 15	Female	Intact	Urban	House with garden	≤ 24	≤ 2000	> 10000	≤ 0.05	> 76	Not infested	Not infected	Not infested	Not infested	0.451659587275988	0.147264246535686
Cat	< 5	Male	Intact	Urban	House with garden	≤ 24	≤ 2000	> 10000	≤ 0.05	> 76	Infested	Not infected	Not infested	Infested	0.0873348906778602	0.665425235578472
Cat	< 5	Female	Intact	Urban	House with garden	≤ 24	≤ 2000	> 10000	≤ 0.05	> 76	Not infested	Not infected	Not infested	Not infested	0.401248702354023	0.343394414362154
Cat	< 5	Male	Intact	Urban	House with garden	≤ 24	≤ 2000	> 10000	≤ 0.05	> 76	Infested	Not infected	Not infested	Infested	0.0873348906778602	0.665425235578472
Cat	< 5	Female	Intact	Urban	House with garden	≤ 24	≤ 2000	> 10000	≤ 0.05	> 76	Infested	Not infected	Not infested	Infested	0.0757119812988153	0.622102065788707
Cat	< 5	Male	Intact	Urban	House with garden	≤ 24	≤ 2000	> 10000	≤ 0.05	> 76	Infested	Not infected	Not infested	Infested	0.0873348906778602	0.665425235578472
Cat	< 5	Female	Intact	Urban	House with garden	≤ 24	≤ 2000	> 10000	≤ 0.05	> 76	Infested	Not infected	Not infested	Infested	0.0757119812988153	0.622102065788707
Cat	< 5	Female	Intact	Urban	House with garden	≤ 24	≤ 2000	> 10000	≤ 0.05	> 76	Infested	Not infected	Not infested	Infested	0.0757119812988153	0.622102065788707
Cat	5 to 15	Female	Intact	Urban	House with garden	≤ 24	≤ 2000	> 10000	≤ 0.05	> 76	Infested	Not infected	Not infested	Infested	0.12612286622078	0.425971897962239
Cat	< 5	Female	Intact	Urban	House with garden	≤ 24	≤ 2000	> 10000	≤ 0.05	> 76	Not infested	Not infected	Not infested	Not infested	0.401248702354023	0.343394414362154
Cat	< 5	Male	Neutered	Urban	House with garden	≤ 24	≤ 2000	> 10000	≤ 0.05	> 76	Not infested	Not infected	Not infested	Not infested	0.428009602422282	0.180558512514477
Cat	< 5	Female	Intact	Urban	House with garden	≤ 24	≤ 2000	> 10000	≤ 0.05	> 76	Infested	Not infected	Not infested	Infested	0.0757119812988153	0.622102065788707
Cat	5 to 15	Male	Neutered	Urban	House with garden	≤ 24	≤ 2000	> 10000	≤ 0.05	> 76	Infested	Not infected	Not infested	Infested	0.152883766289039	0.263135996114562
Cat	< 5	Male	Intact	Urban	House with garden	≤ 24	≤ 2000	> 10000	≤ 0.05	> 76	Infested	Not infected	Not infested	Infested	0.0873348906778602	0.665425235578472
Cat	< 5	Male	Intact	Urban	House with garden	≤ 24	≤ 2000	> 10000	≤ 0.05	> 76	Infested	Not infected	Not infested	Infested	0.0873348906778602	0.665425235578472
Cat	5 to 15	Female	Neutered	Urban	House with garden	≤ 24	≤ 2000	> 10000	≤ 0.05	> 76	Not infested	Not infected	Not infested	Not infested	0.466797577965202	-0.058894825101756
Cat	< 5	Female	Intact	Urban	House with garden	≤ 24	≤ 2000	> 10000	≤ 0.05	> 76	Not infested	Not infected	Not infested	Not infested	0.401248702354023	0.343394414362154
Cat	< 5	Female	Intact	Urban	House with garden	≤ 24	≤ 2000	> 10000	≤ 0.05	> 76	Not infested	Not infected	Not infested	Not infested	0.401248702354023	0.343394414362154
Cat	5 to 15	Female	Intact	Urban	House with garden	≤ 24	≤ 2000	> 10000	≤ 0.05	> 76	Not infested	Not infected	Not infested	Not infested	0.451659587275988	0.147264246535686
Cat	< 5	Female	Intact	Urban	House with garden	≤ 24	≤ 2000	> 10000	≤ 0.05	> 76	Not infested	Not infected	Not infested	Not infested	0.401248702354023	0.343394414362154
Cat	5 to 15	Female	Intact	Urban	House with garden	≤ 24	≤ 2000	> 10000	≤ 0.05	> 76	Not infested	Not infected	Not infested	Not infested	0.451659587275988	0.147264246535686
Cat	< 5	Male	Intact	Urban	House with garden	≤ 24	≤ 2000	> 10000	≤ 0.05	> 76	Infested	Not infected	Not infested	Infested	0.0873348906778602	0.665425235578472
Cat	< 5	Male	Intact	Urban	House with garden	≤ 24	≤ 2000	> 10000	≤ 0.05	> 76	Not infested	Not infected	Not infested	Not infested	0.412871611733068	0.386717584151919
Cat	5 to 15	Female	Intact	Urban	House with garden	≤ 24	≤ 2000	> 10000	≤ 0.05	> 76	Not infested	Not infected	Not infested	Not infested	0.451659587275988	0.147264246535686
Cat	< 5	Male	Intact	Urban	House with garden	≤ 24	≤ 2000	> 10000	≤ 0.05	> 76	Infested	Not infected	Not infested	Infested	0.0873348906778602	0.665425235578472
Cat	< 5	Male	Intact	Urban	House with garden	≤ 24	≤ 2000	> 10000	≤ 0.05	> 76	Not infested	Not infected	Not infested	Not infested	0.412871611733068	0.386717584151919
Cat	5 to 15	Female	Intact	Urban	House with garden	≤ 24	≤ 2000	> 10000	≤ 0.05	> 76	Not infested	Not infected	Not infested	Not infested	0.451659587275988	0.147264246535686
Cat	< 5	Female	Intact	Urban	House with garden	≤ 24	≤ 2000	> 10000	≤ 0.05	> 76	Not infested	Not infected	Not infested	Not infested	0.401248702354023	0.343394414362154
Cat	< 5	Male	Intact	Urban	House with garden	≤ 24	≤ 2000	> 10000	≤ 0.05	> 76	Not infested	Not infected	Not infested	Not infested	0.412871611733068	0.386717584151919
Cat	< 5	Female	Intact	Urban	House with garden	≤ 24	≤ 2000	> 10000	≤ 0.05	> 76	Not infested	Not infected	Not infested	Not infested	0.401248702354023	0.343394414362154
Cat	< 5	Male	Intact	Urban	House with garden	≤ 24	≤ 2000	> 10000	≤ 0.05	> 76	Not infested	Not infected	Not infested	Not infested	0.412871611733068	0.386717584151919
Cat	< 5	Male	Intact	Urban	House with garden	≤ 24	≤ 2000	> 10000	≤ 0.05	> 76	Infested	Infected	Not infested	Not infested	0.00444140961503265	0.50681173469208
Cat	5 to 15	Male	Intact	Urban	House with garden	≤ 24	≤ 2000	> 10000	≤ 0.05	> 76	Not infested	Not infected	Not infested	Not infested	0.463282496655033	0.190587416325451
Cat	< 5	Female	Intact	Urban	House with garden	≤ 24	≤ 2000	> 10000	≤ 0.05	> 76	Not infested	Not infected	Not infested	Not infested	0.401248702354023	0.343394414362154
Cat	< 5	Male	Intact	Urban	House with garden	≤ 24	≤ 2000	> 10000	≤ 0.05	> 76	Not infested	Not infected	Not infested	Not infested	0.412871611733068	0.386717584151919
Cat	< 5	Female	Intact	Urban	House with garden	≤ 24	≤ 2000	> 10000	≤ 0.05	> 76	Not infested	Not infected	Not infested	Not infested	0.401248702354023	0.343394414362154
Cat	< 5	Female	Intact	Urban	House with garden	≤ 24	≤ 2000	> 10000	≤ 0.05	> 76	Not infested	Not infected	Not infested	Not infested	0.401248702354023	0.343394414362154
Cat	< 5	Male	Intact	Urban	House with garden	≤ 24	≤ 2000	> 10000	≤ 0.05	> 76	Infested	Infected	Not infested	Not infested	0.00444140961503265	0.50681173469208
Cat	< 5	Male	Intact	Urban	House with garden	≤ 24	≤ 2000	> 10000	≤ 0.05	> 76	Not infested	Not infected	Not infested	Not infested	0.412871611733068	0.386717584151919
Cat	< 5	Male	Intact	Urban	House with garden	≤ 24	≤ 2000	> 10000	≤ 0.05	> 76	Infested	Infected	Not infested	Not infested	0.00444140961503265	0.50681173469208
Cat	< 5	Male	Neutered	Urban	House with garden	≤ 24	≤ 2000	> 10000	≤ 0.05	> 76	Not infested	Not infected	Not infested	Not infested	0.428009602422282	0.180558512514477
Cat	5 to 15	Female	Intact	Urban	House with garden	≤ 24	≤ 2000	> 10000	≤ 0.05	> 76	Not infested	Not infected	Not infested	Not infested	0.451659587275988	0.147264246535686
Cat	< 5	Female	Intact	Urban	House with garden	≤ 24	≤ 2000	> 10000	≤ 0.05	> 76	Not infested	Not infected	Not infested	Not infested	0.401248702354023	0.343394414362154
Cat	< 5	Female	Neutered	Urban	House with garden	≤ 24	≤ 2000	> 10000	≤ 0.05	> 76	Infested	Not infected	Infested	Not infested	-0.0293664166360962	0.234943936166033
Cat	< 5	Male	Intact	Urban	House with garden	≤ 24	≤ 2000	> 10000	≤ 0.05	> 76	Not infested	Not infected	Not infested	Not infested	0.412871611733068	0.386717584151919
Cat	< 5	Female	Intact	Urban	House with garden	≤ 24	≤ 2000	> 10000	≤ 0.05	> 76	Not infested	Not infected	Not infested	Not infested	0.401248702354023	0.343394414362154
Cat	< 5	Male	Neutered	Urban	House with garden	≤ 24	≤ 2000	> 10000	≤ 0.05	> 76	Not infested	Not infected	Not infested	Not infested	0.428009602422282	0.180558512514477
Cat	< 5	Male	Intact	Urban	House with garden	≤ 24	≤ 2000	> 10000	≤ 0.05	> 76	Not infested	Not infected	Not infested	Not infested	0.412871611733068	0.386717584151919
Cat	< 5	Male	Intact	Urban	House with garden	≤ 24	≤ 2000	> 10000	≤ 0.05	> 76	Not infested	Not infected	Not infested	Not infested	0.412871611733068	0.386717584151919
Cat	< 5	Male	Intact	Urban	House with garden	≤ 24	≤ 2000	> 10000	≤ 0.05	> 76	Not infested	Not infected	Not infested	Not infested	0.412871611733068	0.386717584151919
Cat	< 5	Female	Intact	Urban	House with garden	≤ 24	≤ 2000	> 10000	≤ 0.05	> 76	Not infested	Not infected	Not infested	Not infested	0.401248702354023	0.343394414362154
Cat	< 5	Male	Neutered	Urban	House with garden	≤ 24	≤ 2000	> 10000	≤ 0.05	> 76	Not infested	Not infected	Not infested	Not infested	0.428009602422282	0.180558512514477
Cat	< 5	Female	Intact	Urban	House with garden	≤ 24	≤ 2000	> 10000	≤ 0.05	> 76	Not infested	Not infected	Not infested	Not infested	0.401248702354023	0.343394414362154
Cat	< 5	Female	Intact	Urban	House with garden	≤ 24	≤ 2000	> 10000	≤ 0.05	> 76	Not infested	Not infected	Not infested	Not infested	0.401248702354023	0.343394414362154
Cat	< 5	Male	Neutered	Urban	House with garden	≤ 24	≤ 2000	> 10000	≤ 0.05	> 76	Not infested	Not infected	Not infested	Not infested	0.428009602422282	0.180558512514477
Cat	< 5	Female	Intact	Urban	House with garden	≤ 24	≤ 2000	> 10000	≤ 0.05	> 76	Not infested	Not infected	Not infested	Not infested	0.401248702354023	0.343394414362154
Cat	< 5	Male	Neutered	Urban	House with garden	≤ 24	≤ 2000	> 10000	≤ 0.05	> 76	Not infested	Not infected	Not infested	Not infested	0.428009602422282	0.180558512514477
Cat	< 5	Female	Intact	Urban	House with garden	≤ 24	≤ 2000	> 10000	≤ 0.05	> 76	Not infested	Not infected	Not infested	Not infested	0.401248702354023	0.343394414362154
Cat	< 5	Female	Intact	Urban	House with garden	≤ 24	≤ 2000	> 10000	≤ 0.05	> 76	Not infested	Not infected	Not infested	Not infested	0.401248702354023	0.343394414362154
Cat	< 5	Female	Neutered	Urban	House with garden	≤ 24	≤ 2000	≤ 10000	≤ 0.05	> 76	Infested	Not infected	Infested	Not infested	-0.158583050873057	0.00213706814056
Cat	< 5	Female	Neutered	Urban	House with garden	≤ 24	≤ 2000	≤ 10000	≤ 0.05	> 76	Not infested	Not infected	Not infested	Not infested	0.287170058806276	-0.0955715253007603
Cat	< 5	Female	Neutered	Urban	House with garden	≤ 24	≤ 2000	≤ 10000	≤ 0.05	> 76	Infested	Not infected	Infested	Not infested	-0.158583050873057	0.00213706814056
Cat	< 5	Female	Neutered	Urban	House with garden	≤ 24	≤ 2000	≤ 10000	≤ 0.05	> 76	Not infested	Not infected	Not infested	Not infested	0.287170058806276	-0.0955715253007603
Cat	< 5	Male	Neutered	Urban	House with garden	≤ 24	≤ 2000	≤ 10000	≤ 0.05	> 76	Not infested	Not infected	Not infested	Not infested	0.298792968185321	-0.0522483555109951
Cat	< 5	Female	Neutered	Urban	House with garden	≤ 24	≤ 2000	≤ 10000	≤ 0.05	> 76	Not infested	Not infected	Not infested	Not infested	0.287170058806276	-0.0955715253007603
Cat	< 5	Female	Neutered	Urban	House with garden	≤ 24	≤ 2000	≤ 10000	≤ 0.05	> 76	Not infested	Not infected	Not infested	Not infested	0.287170058806276	-0.0955715253007603
Cat	< 5	Male	Neutered	Urban	House with garden	≤ 24	≤ 2000	≤ 10000	≤ 0.05	> 76	Not infested	Not infected	Not infested	Not infested	0.298792968185321	-0.0522483555109951
Cat	< 5	Male	Neutered	Urban	House with garden	≤ 24	≤ 2000	≤ 10000	≤ 0.05	> 76	Not infested	Not infected	Not infested	Not infested	0.298792968185321	-0.0522483555109951
Cat	< 5	Female	Neutered	Urban	House with garden	≤ 24	≤ 2000	≤ 10000	≤ 0.05	> 76	Not infested	Not infected	Not infested	Not infested	0.287170058806276	-0.0955715253007603
Cat	< 5	Female	Intact	Urban	House with garden	≤ 24	≤ 2000	≤ 10000	≤ 0.05	> 76	Not infested	Not infected	Not infested	Not infested	0.272032068117062	0.110587546336682
Cat	5 to 15	Female	Neutered	Urban	House with garden	≤ 24	≤ 2000	≤ 10000	≤ 0.05	> 76	Not infested	Not infected	Not infested	Not infested	0.337580943728241	-0.291701693127228
Cat	< 5	Female	Neutered	Urban	House with garden	≤ 24	≤ 2000	≤ 10000	≤ 0.05	> 76	Not infested	Not infected	Not infested	Not infested	0.287170058806276	-0.0955715253007603
Cat	5 to 15	Female	Neutered	Urban	House with garden	≤ 24	≤ 2000	≤ 10000	≤ 0.05	> 76	Infested	Not infected	Not infested	Infested	0.0120442226730329	-0.0129940417006753
Cat	< 5	Female	Intact	Urban	House with garden	≤ 24	≤ 2000	≤ 10000	≤ 0.05	> 76	Not infested	Not infected	Not infested	Not infested	0.272032068117062	0.110587546336682
Cat	< 5	Female	Neutered	Urban	House with garden	≤ 24	≤ 2000	≤ 10000	≤ 0.05	> 76	Infested	Not infected	Infested	Not infested	-0.158583050873057	0.00213706814056
Cat	< 5	Female	Neutered	Urban	House with garden	≤ 24	≤ 2000	≤ 10000	≤ 0.05	> 76	Not infested	Not infected	Not infested	Not infested	0.287170058806276	-0.0955715253007603
Cat	5 to 15	Female	Neutered	Urban	House with garden	≤ 24	≤ 2000	≤ 10000	≤ 0.05	> 76	Not infested	Not infected	Not infested	Not infested	0.337580943728241	-0.291701693127228
Cat	< 5	Female	Intact	Urban	House with garden	≤ 24	≤ 2000	≤ 10000	≤ 0.05	> 76	Not infested	Not infected	Not infested	Not infested	0.272032068117062	0.110587546336682
Cat	< 5	Female	Intact	Urban	House with garden	≤ 24	≤ 2000	≤ 10000	≤ 0.05	> 76	Not infested	Not infected	Not infested	Not infested	0.272032068117062	0.110587546336682
Cat	< 5	Female	Neutered	Urban	House with garden	≤ 24	≤ 2000	≤ 10000	≤ 0.05	> 76	Infested	Not infected	Infested	Not infested	-0.158583050873057	0.00213706814056
Cat	< 5	Female	Intact	Urban	House with garden	≤ 24	≤ 2000	≤ 10000	≤ 0.05	> 76	Not infested	Not infected	Not infested	Not infested	0.272032068117062	0.110587546336682
Cat	< 5	Female	Intact	Urban	House with garden	≤ 24	≤ 2000	≤ 10000	≤ 0.05	> 76	Infested	Not infected	Infested	Not infested	-0.173721041562272	0.208296139778002
Cat	< 5	Male	Neutered	Urban	House with garden	≤ 24	≤ 2000	≤ 10000	≤ 0.05	> 76	Not infested	Not infected	Not infested	Not infested	0.298792968185321	-0.0522483555109951
Cat	< 5	Male	Neutered	Urban	House with garden	≤ 24	≤ 2000	≤ 10000	≤ 0.05	> 76	Not infested	Not infected	Not infested	Not infested	0.298792968185321	-0.0522483555109951
Cat	< 5	Female	Intact	Urban	House with garden	≤ 24	≤ 2000	≤ 10000	≤ 0.05	> 76	Not infested	Not infected	Not infested	Not infested	0.272032068117062	0.110587546336682
Cat	< 5	Female	Intact	Urban	House with garden	≤ 24	≤ 2000	≤ 10000	≤ 0.05	> 76	Not infested	Not infected	Not infested	Not infested	0.272032068117062	0.110587546336682
Cat	< 5	Male	Intact	Urban	House with garden	≤ 24	≤ 2000	≤ 10000	≤ 0.05	> 76	Infested	Not infected	Infested	Not infested	-0.162098132183227	0.251619309567767
Cat	< 5	Male	Intact	Urban	House with garden	≤ 24	≤ 2000	≤ 10000	≤ 0.05	> 76	Not infested	Not infected	Not infested	Not infested	0.283654977496107	0.153910716126447
Cat	< 5	Male	Intact	Urban	House with garden	≤ 24	≤ 2000	≤ 10000	≤ 0.05	> 76	Not infested	Not infected	Not infested	Not infested	0.283654977496107	0.153910716126447
Cat	< 5	Female	Intact	Urban	House with garden	≤ 24	≤ 2000	≤ 10000	≤ 0.05	> 76	Not infested	Not infected	Not infested	Not infested	0.272032068117062	0.110587546336682
Cat	< 5	Female	Neutered	Urban	House with garden	≤ 24	≤ 2000	≤ 10000	≤ 0.05	> 76	Not infested	Not infected	Not infested	Not infested	0.287170058806276	-0.0955715253007603
Cat	< 5	Male	Neutered	Urban	House with garden	≤ 24	≤ 2000	≤ 10000	≤ 0.05	> 76	Not infested	Not infected	Not infested	Not infested	0.298792968185321	-0.0522483555109951
Cat	< 5	Male	Intact	Urban	House with garden	≤ 24	≤ 2000	≤ 10000	≤ 0.05	> 76	Not infested	Not infected	Not infested	Not infested	0.283654977496107	0.153910716126447
Cat	< 5	Female	Neutered	Urban	House with garden	≤ 24	≤ 2000	≤ 10000	≤ 0.05	> 76	Not infested	Not infected	Not infested	Not infested	0.287170058806276	-0.0955715253007603
Cat	< 5	Female	Neutered	Urban	House with garden	≤ 24	≤ 2000	≤ 10000	≤ 0.05	> 76	Not infested	Not infected	Not infested	Not infested	0.287170058806276	-0.0955715253007603
Cat	< 5	Female	Neutered	Urban	House with garden	≤ 24	≤ 2000	≤ 10000	≤ 0.05	> 76	Not infested	Not infected	Not infested	Not infested	0.287170058806276	-0.0955715253007603
Cat	< 5	Male	Neutered	Urban	House with garden	≤ 24	≤ 2000	≤ 10000	≤ 0.05	> 76	Not infested	Not infected	Not infested	Not infested	0.298792968185321	-0.0522483555109951
Cat	< 5	Female	Neutered	Urban	House with garden	≤ 24	≤ 2000	≤ 10000	≤ 0.05	> 76	Not infested	Not infected	Not infested	Not infested	0.287170058806276	-0.0955715253007603
Cat	< 5	Male	Intact	Urban	House with garden	≤ 24	≤ 2000	≤ 10000	≤ 0.05	> 76	Not infested	Not infected	Not infested	Not infested	0.283654977496107	0.153910716126447
Cat	< 5	Female	Intact	Urban	House with garden	≤ 24	≤ 2000	≤ 10000	≤ 0.05	> 76	Not infested	Not infected	Not infested	Not infested	0.272032068117062	0.110587546336682
Cat	< 5	Female	Intact	Urban	House with garden	≤ 24	≤ 2000	≤ 10000	≤ 0.05	> 76	Not infested	Not infected	Not infested	Not infested	0.272032068117062	0.110587546336682
Cat	< 5	Female	Neutered	Urban	House with garden	≤ 24	≤ 2000	≤ 10000	≤ 0.05	> 76	Infested	Not infected	Infested	Not infested	-0.158583050873057	0.00213706814056
Cat	< 5	Female	Neutered	Urban	House with garden	≤ 24	≤ 2000	≤ 10000	≤ 0.05	> 76	Not infested	Not infected	Not infested	Not infested	0.287170058806276	-0.0955715253007603
Cat	< 5	Male	Neutered	Urban	House with garden	≤ 24	≤ 2000	≤ 10000	≤ 0.05	> 76	Not infested	Not infected	Not infested	Not infested	0.298792968185321	-0.0522483555109951
Cat	< 5	Female	Neutered	Urban	House with garden	≤ 24	≤ 2000	≤ 10000	≤ 0.05	> 76	Not infested	Not infected	Not infested	Not infested	0.287170058806276	-0.0955715253007603
Cat	< 5	Female	Neutered	Urban	House with garden	≤ 24	≤ 2000	≤ 10000	≤ 0.05	> 76	Not infested	Not infected	Not infested	Not infested	0.287170058806276	-0.0955715253007603
Cat	< 5	Male	Neutered	Urban	House with garden	≤ 24	≤ 2000	≤ 10000	≤ 0.05	> 76	Not infested	Not infected	Not infested	Not infested	0.298792968185321	-0.0522483555109951
Cat	< 5	Male	Neutered	Urban	House with garden	≤ 24	≤ 2000	≤ 10000	≤ 0.05	> 76	Not infested	Not infected	Not infested	Not infested	0.298792968185321	-0.0522483555109951
Cat	< 5	Female	Neutered	Urban	House with garden	≤ 24	≤ 2000	≤ 10000	≤ 0.05	> 76	Not infested	Not infected	Not infested	Not infested	0.287170058806276	-0.0955715253007603
Cat	< 5	Male	Neutered	Urban	House with garden	≤ 24	≤ 2000	≤ 10000	≤ 0.05	> 76	Not infested	Not infected	Not infested	Not infested	0.298792968185321	-0.0522483555109951
Cat	< 5	Female	Neutered	Urban	House with garden	≤ 24	≤ 2000	≤ 10000	≤ 0.05	> 76	Not infested	Not infected	Not infested	Not infested	0.287170058806276	-0.0955715253007603
Cat	< 5	Female	Neutered	Urban	House with garden	≤ 24	≤ 2000	≤ 10000	≤ 0.05	> 76	Not infested	Not infected	Not infested	Not infested	0.287170058806276	-0.0955715253007603
Cat	< 5	Female	Neutered	Urban	House with garden	≤ 24	≤ 2000	≤ 10000	≤ 0.05	> 76	Not infested	Not infected	Not infested	Not infested	0.287170058806276	-0.0955715253007603
Cat	< 5	Female	Neutered	Urban	House with garden	≤ 24	≤ 2000	≤ 10000	≤ 0.05	> 76	Not infested	Not infected	Not infested	Not infested	0.287170058806276	-0.0955715253007603
Cat	< 5	Female	Neutered	Urban	House with garden	≤ 24	≤ 2000	≤ 10000	≤ 0.05	> 76	Not infested	Not infected	Not infested	Not infested	0.287170058806276	-0.0955715253007603
Cat	< 5	Female	Neutered	Urban	House with garden	≤ 24	≤ 2000	≤ 10000	≤ 0.05	> 76	Not infested	Not infected	Not infested	Not infested	0.287170058806276	-0.0955715253007603
Cat	< 5	Male	Neutered	Urban	House with garden	≤ 24	≤ 2000	≤ 10000	≤ 0.05	> 76	Not infested	Not infected	Not infested	Not infested	0.298792968185321	-0.0522483555109951
Cat	< 5	Female	Neutered	Urban	House with garden	≤ 24	≤ 2000	≤ 10000	≤ 0.05	> 76	Not infested	Not infected	Not infested	Not infested	0.287170058806276	-0.0955715253007603
Cat	< 5	Female	Neutered	Urban	House with garden	≤ 24	≤ 2000	≤ 10000	≤ 0.05	> 76	Infested	Not infected	Not infested	Infested	-0.0383666622489317	0.183136126125793
Cat	< 5	Male	Neutered	Urban	House with garden	≤ 24	≤ 2000	≤ 10000	≤ 0.05	> 76	Not infested	Not infected	Not infested	Not infested	0.298792968185321	-0.0522483555109951
Cat	< 5	Male	Neutered	Urban	House with garden	≤ 24	≤ 2000	≤ 10000	≤ 0.05	> 76	Infested	Not infected	Infested	Not infested	-0.146960141494012	0.0454602379303251
Cat	< 5	Male	Neutered	Urban	House with garden	≤ 24	≤ 2000	≤ 10000	≤ 0.05	> 76	Infested	Not infected	Not infested	Infested	-0.0267437528698868	0.226459295915558
Cat	< 5	Male	Neutered	Urban	House with garden	≤ 24	≤ 2000	≤ 10000	≤ 0.05	> 76	Not infested	Not infected	Not infested	Not infested	0.298792968185321	-0.0522483555109951
Cat	< 5	Male	Neutered	Urban	House with garden	≤ 24	≤ 2000	≤ 10000	≤ 0.05	> 76	Not infested	Not infected	Not infested	Not infested	0.298792968185321	-0.0522483555109951
Cat	< 5	Male	Neutered	Urban	House with garden	≤ 24	≤ 2000	≤ 10000	≤ 0.05	> 76	Not infested	Not infected	Not infested	Not infested	0.298792968185321	-0.0522483555109951
Cat	< 5	Female	Neutered	Urban	House with garden	≤ 24	≤ 2000	≤ 10000	≤ 0.05	> 76	Not infested	Not infected	Not infested	Not infested	0.287170058806276	-0.0955715253007603
Cat	< 5	Male	Neutered	Urban	House with garden	≤ 24	≤ 2000	≤ 10000	≤ 0.05	> 76	Infested	Not infected	Not infested	Infested	-0.0267437528698868	0.226459295915558
Cat	< 5	Male	Neutered	Urban	House with garden	≤ 24	≤ 2000	≤ 10000	≤ 0.05	> 76	Not infested	Not infected	Not infested	Not infested	0.298792968185321	-0.0522483555109951
Cat	< 5	Male	Neutered	Urban	House with garden	≤ 24	≤ 2000	≤ 10000	≤ 0.05	> 76	Not infested	Not infected	Not infested	Not infested	0.298792968185321	-0.0522483555109951
Cat	< 5	Male	Neutered	Urban	House with garden	≤ 24	≤ 2000	≤ 10000	≤ 0.05	> 76	Not infested	Not infected	Not infested	Not infested	0.298792968185321	-0.0522483555109951
Cat	< 5	Male	Intact	Urban	House with garden	≤ 24	≤ 2000	≤ 10000	≤ 0.05	> 76	Not infested	Not infected	Not infested	Not infested	0.283654977496107	0.153910716126447
Cat	5 to 15	Female	Neutered	Urban	Apartment	≤ 24	≤ 2000	≤ 10000	≤ 0.05	> 76	Not infested	Not infected	Not infested	Not infested	0.457247476012112	-0.42034682066144
Cat	< 5	Male	Neutered	Urban	Apartment	≤ 24	≤ 2000	≤ 10000	≤ 0.05	> 76	Not infested	Not infected	Not infested	Not infested	0.418459500469192	-0.180893483045206
Cat	< 5	Male	Neutered	Urban	Apartment	≤ 24	≤ 2000	≤ 10000	≤ 0.05	> 76	Not infested	Not infected	Not infested	Not infested	0.418459500469192	-0.180893483045206
Cat	< 5	Male	Neutered	Urban	Apartment	≤ 24	≤ 2000	≤ 10000	≤ 0.05	> 76	Not infested	Not infected	Not infested	Not infested	0.418459500469192	-0.180893483045206
Cat	< 5	Female	Neutered	Urban	Apartment	≤ 24	≤ 2000	≤ 10000	≤ 0.05	> 76	Not infested	Not infected	Not infested	Not infested	0.406836591090147	-0.224216652834972
Cat	< 5	Male	Neutered	Urban	Apartment	≤ 24	≤ 2000	≤ 10000	≤ 0.05	> 76	Not infested	Not infected	Not infested	Not infested	0.418459500469192	-0.180893483045206
Cat	5 to 15	Male	Neutered	Urban	Apartment	≤ 24	≤ 2000	≤ 10000	≤ 0.05	> 76	Not infested	Not infected	Not infested	Not infested	0.468870385391157	-0.377023650871675
Cat	< 5	Male	Neutered	Urban	Apartment	≤ 24	≤ 2000	≤ 10000	≤ 0.05	> 76	Not infested	Not infected	Not infested	Not infested	0.418459500469192	-0.180893483045206
Cat	< 5	Female	Neutered	Urban	Apartment	≤ 24	≤ 2000	≤ 10000	≤ 0.05	> 76	Not infested	Not infected	Not infested	Not infested	0.406836591090147	-0.224216652834972
Cat	< 5	Female	Neutered	Urban	Apartment	≤ 24	≤ 2000	≤ 10000	≤ 0.05	> 76	Not infested	Not infected	Not infested	Not infested	0.406836591090147	-0.224216652834972
Cat	< 5	Male	Neutered	Urban	Apartment	≤ 24	≤ 2000	≤ 10000	≤ 0.05	> 76	Not infested	Not infected	Not infested	Not infested	0.418459500469192	-0.180893483045206
Cat	< 5	Female	Neutered	Urban	Apartment	≤ 24	≤ 2000	≤ 10000	≤ 0.05	> 76	Not infested	Not infected	Not infested	Not infested	0.406836591090147	-0.224216652834972
Cat	< 5	Male	Neutered	Urban	Apartment	≤ 24	≤ 2000	≤ 10000	≤ 0.05	> 76	Not infested	Not infected	Not infested	Not infested	0.418459500469192	-0.180893483045206
Cat	< 5	Male	Neutered	Urban	Apartment	≤ 24	≤ 2000	≤ 10000	≤ 0.05	> 76	Not infested	Not infected	Not infested	Not infested	0.418459500469192	-0.180893483045206
Cat	< 5	Female	Neutered	Urban	Apartment	≤ 24	≤ 2000	≤ 10000	≤ 0.05	> 76	Not infested	Not infected	Not infested	Not infested	0.406836591090147	-0.224216652834972
Cat	< 5	Female	Neutered	Urban	Apartment	≤ 24	≤ 2000	≤ 10000	≤ 0.05	> 76	Not infested	Not infected	Not infested	Not infested	0.406836591090147	-0.224216652834972
Cat	< 5	Male	Neutered	Urban	Apartment	≤ 24	≤ 2000	≤ 10000	≤ 0.05	> 76	Not infested	Not infected	Not infested	Not infested	0.418459500469192	-0.180893483045206
Cat	< 5	Female	Neutered	Urban	Apartment	≤ 24	≤ 2000	≤ 10000	≤ 0.05	> 76	Not infested	Not infected	Not infested	Not infested	0.406836591090147	-0.224216652834972
Cat	< 5	Male	Neutered	Urban	Apartment	≤ 24	≤ 2000	≤ 10000	≤ 0.05	> 76	Not infested	Not infected	Not infested	Not infested	0.418459500469192	-0.180893483045206
Cat	< 5	Male	Neutered	Urban	Apartment	≤ 24	≤ 2000	≤ 10000	≤ 0.05	> 76	Not infested	Not infected	Not infested	Not infested	0.418459500469192	-0.180893483045206
Cat	< 5	Female	Neutered	Urban	Apartment	≤ 24	≤ 2000	≤ 10000	≤ 0.05	> 76	Not infested	Not infected	Not infested	Not infested	0.406836591090147	-0.224216652834972
Cat	< 5	Male	Neutered	Urban	Apartment	≤ 24	≤ 2000	≤ 10000	≤ 0.05	> 76	Not infested	Not infected	Not infested	Not infested	0.418459500469192	-0.180893483045206
Cat	< 5	Female	Neutered	Urban	Apartment	≤ 24	≤ 2000	≤ 10000	≤ 0.05	> 76	Not infested	Not infected	Not infested	Not infested	0.406836591090147	-0.224216652834972
Cat	< 5	Male	Neutered	Urban	Apartment	≤ 24	≤ 2000	≤ 10000	≤ 0.05	> 76	Not infested	Not infected	Not infested	Not infested	0.418459500469192	-0.180893483045206
Cat	< 5	Female	Neutered	Urban	Apartment	≤ 24	≤ 2000	≤ 10000	≤ 0.05	> 76	Not infested	Not infected	Not infested	Not infested	0.406836591090147	-0.224216652834972
Cat	< 5	Female	Neutered	Urban	Apartment	≤ 24	≤ 2000	≤ 10000	≤ 0.05	> 76	Not infested	Not infected	Not infested	Not infested	0.406836591090147	-0.224216652834972
Cat	< 5	Male	Neutered	Urban	Apartment	≤ 24	≤ 2000	≤ 10000	≤ 0.05	> 76	Not infested	Not infected	Not infested	Not infested	0.418459500469192	-0.180893483045206
Cat	< 5	Male	Neutered	Urban	Apartment	≤ 24	≤ 2000	≤ 10000	≤ 0.05	> 76	Not infested	Not infected	Not infested	Not infested	0.418459500469192	-0.180893483045206
Cat	5 to 15	Male	Neutered	Urban	Apartment	≤ 24	≤ 2000	≤ 10000	≤ 0.05	> 76	Not infested	Not infected	Not infested	Not infested	0.468870385391157	-0.377023650871675
Cat	< 5	Female	Intact	Urban	House with garden	≤ 24	≤ 2000	≤ 10000	≤ 0.05	> 76	Not infested	Not infected	Not infested	Not infested	0.272032068117062	0.110587546336682
Cat	< 5	Male	Intact	Urban	House with garden	≤ 24	≤ 2000	≤ 10000	≤ 0.05	> 76	Not infested	Not infected	Not infested	Not infested	0.283654977496107	0.153910716126447
Cat	5 to 15	Female	Intact	Urban	Apartment	≤ 24	≤ 2000	> 10000	≤ 0.05	> 76	Not infested	Not infected	Not infested	Not infested	0.571326119559859	0.0186191190014746
Cat	5 to 15	Female	Neutered	Urban	Apartment	≤ 24	≤ 2000	> 10000	≤ 0.05	> 76	Not infested	Not infected	Not infested	Not infested	0.586464110249073	-0.187539952635967
Cat	< 5	Female	Intact	Urban	Apartment	≤ 24	≤ 2000	> 10000	≤ 0.05	> 76	Not infested	Not infected	Not infested	Not infested	0.520915234637894	0.214749286827943
Cat	< 5	Female	Intact	Urban	Apartment	≤ 24	≤ 2000	> 10000	≤ 0.05	> 76	Not infested	Not infected	Not infested	Not infested	0.520915234637894	0.214749286827943
Cat	< 5	Female	Intact	Urban	Apartment	≤ 24	≤ 2000	> 10000	≤ 0.05	> 76	Not infested	Not infected	Not infested	Not infested	0.520915234637894	0.214749286827943
Cat	< 5	Female	Neutered	Urban	House with garden	≤ 24	≤ 2000	> 10000	≤ 0.05	> 76	Not infested	Not infected	Not infested	Not infested	0.416386693043237	0.137235342724712
Cat	< 5	Male	Intact	Urban	Apartment	≤ 24	≤ 2000	> 10000	≤ 0.05	> 76	Not infested	Not infected	Not infested	Not infested	0.532538144016939	0.258072456617708
Cat	< 5	Male	Neutered	Urban	House with garden	≤ 24	≤ 2000	> 10000	≤ 0.05	> 76	Not infested	Not infected	Not infested	Not infested	0.428009602422282	0.180558512514477
Cat	< 5	Female	Neutered	Urban	Apartment	≤ 24	≤ 2000	> 10000	≤ 0.05	> 76	Infested	Not infected	Infested	Not infested	0.090300115647775	0.106298808631821
Cat	5 to 15	Female	Neutered	Urban	House with garden	≤ 24	≤ 2000	> 10000	≤ 0.05	> 76	Not infested	Not infected	Not infested	Not infested	0.466797577965202	-0.058894825101756
Cat	5 to 15	Male	Neutered	Urban	Apartment	≤ 24	≤ 2000	> 10000	≤ 0.05	> 76	Not infested	Not infected	Not infested	Not infested	0.598087019628118	-0.144216782846202
Cat	< 5	Male	Intact	Urban	House with garden	≤ 24	≤ 2000	> 10000	≤ 0.05	> 76	Not infested	Not infected	Not infested	Not infested	0.412871611733068	0.386717584151919
Cat	5 to 15	Male	Neutered	Urban	House with garden	≤ 24	≤ 2000	> 10000	≤ 0.05	> 76	Not infested	Not infected	Not infested	Not infested	0.478420487344247	-0.0155716553119908
Cat	< 5	Male	Intact	Urban	House with garden	≤ 24	≤ 2000	> 10000	≤ 0.05	> 76	Not infested	Not infected	Not infested	Not infested	0.412871611733068	0.386717584151919
Cat	< 5	Female	Intact	Urban	House with garden	≤ 24	≤ 2000	> 10000	≤ 0.05	> 76	Not infested	Not infected	Not infested	Not infested	0.401248702354023	0.343394414362154
Cat	< 5	Male	Intact	Urban	House with garden	≤ 24	≤ 2000	> 10000	≤ 0.05	> 76	Not infested	Not infected	Not infested	Not infested	0.412871611733068	0.386717584151919
Cat	< 5	Male	Intact	Urban	House with garden	≤ 24	≤ 2000	> 10000	≤ 0.05	> 76	Not infested	Not infected	Not infested	Not infested	0.412871611733068	0.386717584151919
Cat	< 5	Male	Intact	Urban	Apartment	≤ 24	≤ 2000	> 10000	≤ 0.05	> 76	Not infested	Not infected	Not infested	Not infested	0.532538144016939	0.258072456617708
Cat	< 5	Male	Neutered	Urban	Apartment	≤ 24	≤ 2000	> 10000	≤ 0.05	> 76	Not infested	Not infected	Not infested	Not infested	0.547676134706153	0.0519133849802661
Cat	5 to 15	Male	Neutered	Urban	Apartment	≤ 24	≤ 2000	> 10000	≤ 0.05	> 76	Not infested	Not infected	Not infested	Not infested	0.598087019628118	-0.144216782846202
Cat	< 5	Female	Neutered	Urban	House with garden	≤ 24	≤ 2000	≤ 10000	≤ 0.05	> 76	Not infested	Not infected	Not infested	Not infested	0.287170058806276	-0.0955715253007603
Cat	< 5	Female	Neutered	Urban	House with garden	≤ 24	≤ 2000	≤ 10000	≤ 0.05	> 76	Not infested	Not infected	Not infested	Not infested	0.287170058806276	-0.0955715253007603
Cat	< 5	Female	Neutered	Urban	House with garden	≤ 24	≤ 2000	≤ 10000	≤ 0.05	> 76	Not infested	Not infected	Not infested	Not infested	0.287170058806276	-0.0955715253007603
Cat	< 5	Female	Neutered	Urban	House with garden	≤ 24	≤ 2000	≤ 10000	≤ 0.05	> 76	Infested	Not infected	Infested	Not infested	-0.158583050873057	0.00213706814056
Cat	< 5	Female	Intact	Urban	House with garden	≤ 24	≤ 2000	≤ 10000	≤ 0.05	> 76	Infested	Not infected	Infested	Not infested	-0.173721041562272	0.208296139778002
Cat	< 5	Female	Neutered	Urban	House with garden	≤ 24	≤ 2000	≤ 10000	≤ 0.05	> 76	Infested	Not infected	Infested	Not infested	-0.158583050873057	0.00213706814056
Cat	5 to 15	Female	Neutered	Urban	House with garden	≤ 24	≤ 2000	> 10000	≤ 0.05	> 76	Not infested	Not infected	Not infested	Not infested	0.466797577965202	-0.058894825101756
Cat	< 5	Male	Intact	Urban	House with garden	≤ 24	≤ 2000	> 10000	≤ 0.05	> 76	Not infested	Not infected	Not infested	Not infested	0.412871611733068	0.386717584151919
Cat	< 5	Male	Intact	Urban	Apartment	≤ 24	≤ 2000	> 10000	≤ 0.05	> 76	Not infested	Not infected	Not infested	Not infested	0.532538144016939	0.258072456617708
Cat	< 5	Male	Intact	Urban	Apartment	≤ 24	≤ 2000	> 10000	≤ 0.05	> 76	Not infested	Not infected	Not infested	Not infested	0.532538144016939	0.258072456617708
Cat	< 5	Male	Intact	Urban	Apartment	≤ 24	≤ 2000	> 10000	≤ 0.05	> 76	Not infested	Not infected	Not infested	Not infested	0.532538144016939	0.258072456617708
Cat	< 5	Male	Intact	Urban	Apartment	≤ 24	≤ 2000	> 10000	≤ 0.05	> 76	Not infested	Not infected	Not infested	Not infested	0.532538144016939	0.258072456617708
Cat	5 to 15	Male	Neutered	Urban	House with garden	≤ 24	≤ 2000	> 10000	≤ 0.05	> 76	Not infested	Not infected	Not infested	Not infested	0.478420487344247	-0.0155716553119908
Cat	5 to 15	Male	Neutered	Urban	House with garden	≤ 24	≤ 2000	> 10000	≤ 0.05	> 76	Not infested	Not infected	Not infested	Not infested	0.478420487344247	-0.0155716553119908
Cat	5 to 15	Female	Neutered	Urban	Apartment	≤ 24	≤ 2000	> 10000	≤ 0.05	> 76	Not infested	Not infected	Not infested	Not infested	0.586464110249073	-0.187539952635967
Cat	< 5	Female	Neutered	Urban	Apartment	≤ 24	≤ 2000	> 10000	≤ 0.05	> 76	Not infested	Not infected	Not infested	Not infested	0.536053225327108	0.00859021519050095
Cat	< 5	Male	Intact	Urban	Apartment	≤ 24	≤ 2000	> 10000	≤ 0.05	> 76	Not infested	Not infected	Not infested	Not infested	0.532538144016939	0.258072456617708
Cat	< 5	Female	Neutered	Urban	House with garden	≤ 24	≤ 2000	> 10000	≤ 0.05	> 76	Not infested	Not infected	Not infested	Not infested	0.416386693043237	0.137235342724712
Cat	< 5	Female	Neutered	Urban	House with garden	≤ 24	≤ 2000	> 10000	≤ 0.05	> 76	Infested	Not infected	Not infested	Infested	0.0908499719880295	0.415942994151265
Cat	5 to 15	Male	Intact	Urban	Apartment	≤ 24	≤ 2000	> 10000	≤ 0.05	> 76	Infested	Not infected	Not infested	Infested	0.257412307883696	0.340649940217793
Cat	> 15	Male	Neutered	Urban	House with garden	≤ 24	≤ 2000	> 10000	≤ 0.05	> 76	Not infested	Not infected	Not infested	Not infested	0.407426833477524	-0.0593454879343053
Cat	5 to 15	Male	Intact	Urban	House with garden	≤ 24	≤ 2000	> 10000	≤ 0.05	> 76	Not infested	Not infected	Not infested	Not infested	0.463282496655033	0.190587416325451
Cat	< 5	Female	Intact	Urban	Apartment	≤ 24	≤ 2000	> 10000	≤ 0.05	> 76	Not infested	Not infected	Not infested	Not infested	0.520915234637894	0.214749286827943
Cat	< 5	Male	Intact	Urban	House with garden	≤ 24	≤ 2000	> 10000	≤ 0.05	> 76	Not infested	Not infected	Not infested	Not infested	0.412871611733068	0.386717584151919
Cat	< 5	Female	Intact	Urban	House with garden	≤ 24	≤ 2000	> 10000	≤ 0.05	> 76	Not infested	Not infected	Not infested	Not infested	0.401248702354023	0.343394414362154
Cat	< 5	Female	Neutered	Urban	Apartment	≤ 24	≤ 2000	> 10000	≤ 0.05	> 76	Infested	Not infected	Not infested	Infested	0.210516504271901	0.287297866617054
Cat	< 5	Female	Intact	Urban	Apartment	≤ 24	≤ 2000	> 10000	≤ 0.05	> 76	Infested	Not infected	Not infested	Infested	0.195378513582686	0.493456938254496
Cat	< 5	Female	Intact	Urban	Apartment	≤ 24	≤ 2000	> 10000	≤ 0.05	> 76	Not infested	Not infected	Not infested	Not infested	0.520915234637894	0.214749286827943
Cat	> 15	Female	Neutered	Urban	House with garden	≤ 24	≤ 2000	> 10000	≤ 0.05	> 76	Infested	Not infected	Infested	Not infested	-0.049949185580854	-0.00496006428275018
Cat	< 5	Male	Intact	Urban	House with garden	≤ 24	≤ 2000	> 10000	≤ 0.05	> 76	Not infested	Not infected	Not infested	Not infested	0.412871611733068	0.386717584151919
Cat	5 to 15	Male	Neutered	Urban	House with garden	≤ 24	≤ 2000	> 10000	≤ 0.05	> 76	Not infested	Not infected	Not infested	Not infested	0.478420487344247	-0.0155716553119908
Cat	5 to 15	Female	Intact	Urban	Apartment	≤ 24	≤ 2000	> 10000	≤ 0.05	> 76	Not infested	Not infected	Not infested	Not infested	0.571326119559859	0.0186191190014746
Cat	< 5	Female	Intact	Urban	House with garden	≤ 24	≤ 2000	> 10000	≤ 0.05	> 76	Not infested	Not infected	Not infested	Not infested	0.401248702354023	0.343394414362154
Cat	5 to 15	Male	Intact	Urban	House with garden	≤ 24	≤ 2000	> 10000	≤ 0.05	> 76	Not infested	Not infected	Not infested	Not infested	0.463282496655033	0.190587416325451
Cat	< 5	Female	Intact	Urban	Apartment	≤ 24	≤ 2000	> 10000	≤ 0.05	> 76	Not infested	Not infected	Not infested	Not infested	0.520915234637894	0.214749286827943
Cat	< 5	Female	Intact	Urban	Apartment	≤ 24	≤ 2000	> 10000	≤ 0.05	> 76	Not infested	Not infected	Not infested	Not infested	0.520915234637894	0.214749286827943
Cat	5 to 15	Male	Intact	Urban	Apartment	≤ 24	≤ 2000	> 10000	≤ 0.05	> 76	Not infested	Not infected	Not infested	Not infested	0.582949028938904	0.0619422887912397
Cat	< 5	Female	Intact	Urban	Apartment	≤ 24	≤ 2000	> 10000	≤ 0.05	> 76	Not infested	Not infected	Not infested	Not infested	0.520915234637894	0.214749286827943
Cat	< 5	Male	Neutered	Urban	Apartment	≤ 24	≤ 2000	> 10000	≤ 0.05	> 76	Not infested	Not infected	Not infested	Not infested	0.547676134706153	0.0519133849802661
Cat	< 5	Male	Intact	Urban	Apartment	≤ 24	≤ 2000	> 10000	≤ 0.05	> 76	Not infested	Not infected	Not infested	Not infested	0.532538144016939	0.258072456617708
Cat	5 to 15	Male	Neutered	Urban	Apartment	≤ 24	≤ 2000	> 10000	≤ 0.05	> 76	Infested	Not infected	Not infested	Infested	0.27255029857291	0.134490868580351
Cat	5 to 15	Female	Neutered	Urban	Apartment	≤ 24	≤ 2000	> 10000	≤ 0.05	> 76	Not infested	Not infected	Not infested	Not infested	0.586464110249073	-0.187539952635967
Cat	< 5	Female	Neutered	Urban	Apartment	≤ 24	≤ 2000	> 10000	≤ 0.05	> 76	Not infested	Not infected	Not infested	Not infested	0.536053225327108	0.00859021519050095
Cat	< 5	Male	Intact	Urban	Apartment	≤ 24	≤ 2000	> 10000	≤ 0.05	> 76	Infested	Not infected	Not infested	Infested	0.207001422961731	0.536780108044261
Cat	< 5	Male	Intact	Urban	Apartment	≤ 24	≤ 2000	> 10000	≤ 0.05	> 76	Infested	Not infected	Not infested	Infested	0.207001422961731	0.536780108044261
Cat	< 5	Male	Intact	Urban	Apartment	≤ 24	≤ 2000	> 10000	≤ 0.05	> 76	Infested	Not infected	Not infested	Infested	0.207001422961731	0.536780108044261
Cat	< 5	Female	Intact	Urban	Apartment	≤ 24	≤ 2000	> 10000	≤ 0.05	> 76	Not infested	Not infected	Not infested	Not infested	0.520915234637894	0.214749286827943
Cat	< 5	Female	Intact	Urban	Apartment	≤ 24	≤ 2000	> 10000	≤ 0.05	> 76	Infested	Not infected	Infested	Not infested	0.0751621249585608	0.312457880269263
Cat	< 5	Female	Intact	Urban	Apartment	≤ 24	≤ 2000	> 10000	≤ 0.05	> 76	Not infested	Not infected	Not infested	Not infested	0.520915234637894	0.214749286827943
Cat	5 to 15	Male	Neutered	Urban	House with garden	≤ 24	≤ 2000	> 10000	≤ 0.05	> 76	Not infested	Not infected	Not infested	Not infested	0.478420487344247	-0.0155716553119908
Cat	5 to 15	Male	Neutered	Urban	House with garden	≤ 24	≤ 2000	> 10000	≤ 0.05	> 76	Not infested	Not infected	Not infested	Not infested	0.478420487344247	-0.0155716553119908
Cat	< 5	Female	Neutered	Urban	Apartment	≤ 24	≤ 2000	> 10000	≤ 0.05	> 76	Not infested	Not infected	Not infested	Not infested	0.536053225327108	0.00859021519050095
Cat	< 5	Male	Intact	Urban	Apartment	≤ 24	≤ 2000	> 10000	≤ 0.05	> 76	Not infested	Not infected	Not infested	Not infested	0.532538144016939	0.258072456617708
Cat	< 5	Female	Intact	Urban	House with garden	≤ 24	≤ 2000	> 10000	≤ 0.05	> 76	Not infested	Not infected	Not infested	Not infested	0.401248702354023	0.343394414362154
Cat	< 5	Male	Intact	Urban	House with garden	≤ 24	≤ 2000	> 10000	≤ 0.05	> 76	Not infested	Not infected	Not infested	Not infested	0.412871611733068	0.386717584151919
Cat	< 5	Female	Intact	Urban	Apartment	≤ 24	≤ 2000	> 10000	≤ 0.05	> 76	Not infested	Not infected	Not infested	Not infested	0.520915234637894	0.214749286827943
Cat	< 5	Male	Intact	Urban	House with garden	≤ 24	≤ 2000	> 10000	≤ 0.05	> 76	Infested	Not infected	Infested	Infested	-0.141623197693453	0.680893601475175
Cat	< 5	Male	Neutered	Urban	House with garden	≤ 24	≤ 2000	> 10000	≤ 0.05	> 76	Not infested	Not infected	Not infested	Not infested	0.428009602422282	0.180558512514477
Cat	< 5	Male	Neutered	Urban	House with garden	≤ 24	≤ 2000	> 10000	≤ 0.05	> 76	Not infested	Not infected	Not infested	Not infested	0.428009602422282	0.180558512514477
Cat	< 5	Male	Neutered	Urban	House with garden	≤ 24	≤ 2000	> 10000	≤ 0.05	> 76	Not infested	Not infected	Not infested	Not infested	0.428009602422282	0.180558512514477
Cat	< 5	Male	Neutered	Urban	House with garden	≤ 24	≤ 2000	> 10000	≤ 0.05	> 76	Not infested	Not infected	Not infested	Not infested	0.428009602422282	0.180558512514477
Cat	< 5	Female	Intact	Urban	Apartment	≤ 24	≤ 2000	> 10000	≤ 0.05	> 76	Not infested	Not infected	Not infested	Not infested	0.520915234637894	0.214749286827943
Cat	< 5	Male	Intact	Urban	Apartment	≤ 24	≤ 2000	> 10000	≤ 0.05	> 76	Infested	Not infected	Not infested	Infested	0.207001422961731	0.536780108044261
Cat	< 5	Male	Intact	Urban	House with garden	≤ 24	≤ 2000	> 10000	≤ 0.05	> 76	Infested	Not infected	Not infested	Infested	0.0873348906778602	0.665425235578472
Cat	< 5	Male	Intact	Urban	Apartment	≤ 24	≤ 2000	> 10000	≤ 0.05	> 76	Infested	Not infected	Not infested	Infested	0.207001422961731	0.536780108044261
Cat	< 5	Male	Intact	Urban	Apartment	≤ 24	≤ 2000	> 10000	≤ 0.05	> 76	Not infested	Not infected	Not infested	Not infested	0.532538144016939	0.258072456617708
Cat	< 5	Male	Intact	Urban	Apartment	≤ 24	≤ 2000	> 10000	≤ 0.05	> 76	Not infested	Not infected	Not infested	Not infested	0.532538144016939	0.258072456617708
Cat	< 5	Female	Intact	Urban	Apartment	≤ 24	≤ 2000	> 10000	≤ 0.05	> 76	Not infested	Not infected	Not infested	Not infested	0.520915234637894	0.214749286827943
Cat	< 5	Male	Neutered	Urban	Apartment	≤ 24	≤ 2000	> 10000	≤ 0.05	> 76	Not infested	Not infected	Not infested	Not infested	0.547676134706153	0.0519133849802661
Cat	< 5	Female	Neutered	Urban	Apartment	≤ 24	≤ 2000	> 10000	≤ 0.05	> 76	Not infested	Not infected	Not infested	Not infested	0.536053225327108	0.00859021519050095
Cat	< 5	Male	Intact	Urban	Apartment	≤ 24	≤ 2000	> 10000	≤ 0.05	> 76	Not infested	Not infected	Not infested	Not infested	0.532538144016939	0.258072456617708
Cat	< 5	Male	Intact	Urban	Apartment	≤ 24	≤ 2000	> 10000	≤ 0.05	> 76	Not infested	Not infected	Not infested	Not infested	0.532538144016939	0.258072456617708
Cat	< 5	Male	Intact	Urban	Apartment	≤ 24	≤ 2000	> 10000	≤ 0.05	> 76	Not infested	Not infected	Not infested	Not infested	0.532538144016939	0.258072456617708
Cat	< 5	Male	Intact	Urban	Apartment	≤ 24	≤ 2000	> 10000	≤ 0.05	> 76	Infested	Not infected	Infested	Not infested	0.0867850343376057	0.355781050059028
Cat	< 5	Female	Intact	Urban	Apartment	≤ 24	≤ 2000	> 10000	≤ 0.05	> 76	Not infested	Not infected	Not infested	Not infested	0.520915234637894	0.214749286827943
Cat	< 5	Male	Intact	Urban	Apartment	≤ 24	≤ 2000	> 10000	≤ 0.05	> 76	Not infested	Not infected	Not infested	Not infested	0.532538144016939	0.258072456617708
Cat	< 5	Male	Intact	Urban	Apartment	≤ 24	≤ 2000	> 10000	≤ 0.05	> 76	Not infested	Not infected	Not infested	Not infested	0.532538144016939	0.258072456617708
Cat	< 5	Female	Intact	Urban	Apartment	≤ 24	≤ 2000	> 10000	≤ 0.05	> 76	Not infested	Not infected	Not infested	Not infested	0.520915234637894	0.214749286827943
Cat	< 5	Male	Intact	Urban	Apartment	≤ 24	≤ 2000	> 10000	≤ 0.05	> 76	Not infested	Not infected	Not infested	Not infested	0.532538144016939	0.258072456617708
Cat	< 5	Male	Neutered	Urban	Apartment	≤ 24	≤ 2000	> 10000	≤ 0.05	> 76	Not infested	Not infected	Not infested	Not infested	0.547676134706153	0.0519133849802661
Cat	5 to 15	Female	Neutered	Urban	Apartment	≤ 24	≤ 2000	> 10000	≤ 0.05	> 76	Not infested	Not infected	Not infested	Not infested	0.586464110249073	-0.187539952635967
Cat	5 to 15	Male	Neutered	Urban	Apartment	≤ 24	≤ 2000	> 10000	≤ 0.05	> 76	Not infested	Not infected	Not infested	Not infested	0.598087019628118	-0.144216782846202
Cat	5 to 15	Male	Neutered	Urban	Apartment	≤ 24	≤ 2000	> 10000	≤ 0.05	> 76	Not infested	Not infected	Not infested	Not infested	0.598087019628118	-0.144216782846202
Cat	5 to 15	Male	Intact	Urban	Apartment	≤ 24	≤ 2000	> 10000	≤ 0.05	> 76	Not infested	Not infected	Not infested	Not infested	0.582949028938904	0.0619422887912397
Cat	< 5	Female	Intact	Urban	House with garden	≤ 24	≤ 2000	> 10000	≤ 0.05	> 76	Not infested	Not infected	Not infested	Not infested	0.401248702354023	0.343394414362154
Cat	< 5	Male	Intact	Urban	Apartment	≤ 24	≤ 2000	> 10000	≤ 0.05	> 76	Not infested	Not infected	Not infested	Not infested	0.532538144016939	0.258072456617708
Cat	< 5	Male	Intact	Urban	House with garden	≤ 24	≤ 2000	> 10000	≤ 0.05	> 76	Not infested	Not infected	Not infested	Not infested	0.412871611733068	0.386717584151919
Cat	5 to 15	Female	Neutered	Urban	House with garden	≤ 24	≤ 2000	> 10000	≤ 0.05	> 76	Not infested	Not infected	Not infested	Not infested	0.466797577965202	-0.058894825101756
Cat	5 to 15	Female	Neutered	Urban	Apartment	≤ 24	≤ 2000	> 10000	≤ 0.05	> 76	Not infested	Not infected	Not infested	Not infested	0.586464110249073	-0.187539952635967
Cat	< 5	Male	Intact	Urban	Apartment	≤ 24	≤ 2000	> 10000	≤ 0.05	> 76	Not infested	Not infected	Not infested	Not infested	0.532538144016939	0.258072456617708
Cat	< 5	Male	Intact	Urban	Apartment	≤ 24	≤ 2000	> 10000	≤ 0.05	> 76	Not infested	Not infected	Not infested	Not infested	0.532538144016939	0.258072456617708
Cat	5 to 15	Female	Neutered	Urban	Apartment	≤ 24	≤ 2000	> 10000	≤ 0.05	> 76	Not infested	Not infected	Not infested	Not infested	0.586464110249073	-0.187539952635967
Cat	< 5	Male	Neutered	Urban	Apartment	≤ 24	≤ 2000	> 10000	≤ 0.05	> 76	Not infested	Not infected	Not infested	Not infested	0.547676134706153	0.0519133849802661
Cat	< 5	Male	Neutered	Urban	Apartment	≤ 24	≤ 2000	> 10000	≤ 0.05	> 76	Not infested	Not infected	Not infested	Not infested	0.547676134706153	0.0519133849802661
Cat	5 to 15	Female	Neutered	Urban	Apartment	≤ 24	≤ 2000	> 10000	≤ 0.05	> 76	Not infested	Not infected	Not infested	Not infested	0.586464110249073	-0.187539952635967
Cat	< 5	Female	Neutered	Urban	Apartment	≤ 24	≤ 2000	> 10000	≤ 0.05	> 76	Not infested	Not infected	Not infested	Not infested	0.536053225327108	0.00859021519050095
Cat	< 5	Female	Intact	Urban	Apartment	≤ 24	≤ 2000	> 10000	≤ 0.05	> 76	Not infested	Not infected	Not infested	Not infested	0.520915234637894	0.214749286827943
Cat	< 5	Female	Intact	Urban	Apartment	≤ 24	≤ 2000	> 10000	≤ 0.05	> 76	Not infested	Not infected	Not infested	Not infested	0.520915234637894	0.214749286827943
Cat	< 5	Male	Neutered	Urban	House with garden	≤ 24	≤ 2000	> 10000	≤ 0.05	> 76	Not infested	Not infected	Not infested	Not infested	0.428009602422282	0.180558512514477
Cat	5 to 15	Female	Intact	Urban	Apartment	≤ 24	≤ 2000	> 10000	≤ 0.05	> 76	Infested	Not infected	Infested	Not infested	0.125573009880525	0.116327712442795
Cat	< 5	Female	Intact	Urban	House with garden	≤ 24	≤ 2000	> 10000	≤ 0.05	> 76	Infested	Not infected	Infested	Not infested	-0.0445044073253104	0.441103007803474
Cat	< 5	Male	Intact	Urban	Apartment	≤ 24	≤ 2000	> 10000	≤ 0.05	> 76	Not infested	Not infected	Not infested	Not infested	0.532538144016939	0.258072456617708
Cat	5 to 15	Male	Neutered	Urban	Apartment	≤ 24	≤ 2000	> 10000	≤ 0.05	> 76	Not infested	Not infected	Not infested	Not infested	0.598087019628118	-0.144216782846202
Cat	< 5	Male	Intact	Urban	Apartment	≤ 24	≤ 2000	> 10000	≤ 0.05	> 76	Not infested	Not infected	Not infested	Not infested	0.532538144016939	0.258072456617708
Cat	5 to 15	Female	Neutered	Urban	Apartment	≤ 24	≤ 2000	> 10000	≤ 0.05	> 76	Not infested	Not infected	Not infested	Not infested	0.586464110249073	-0.187539952635967
Cat	5 to 15	Female	Neutered	Urban	Apartment	≤ 24	≤ 2000	> 10000	≤ 0.05	> 76	Infested	Not infected	Infested	Not infested	0.14071100056974	-0.089831359194647
Dog	< 5	Male	Intact	Urban	House with garden	> 24	> 2000	≤ 10000	≤ 0.05	≤ 76	Infested	Infected	Not infested	Not infested	-0.661467690566698	-0.110978740334699
Dog	< 5	Female	Intact	Urban	House with garden	> 24	> 2000	≤ 10000	≤ 0.05	≤ 76	Infested	Infected	Not infested	Not infested	-0.673090599945743	-0.154301910124464
Dog	5 to 15	Female	Intact	Urban	House with garden	> 24	> 2000	≤ 10000	≤ 0.05	≤ 76	Infested	Not infected	Infested	Not infested	-0.660002622585076	-0.372817635049772
Dog	< 5	Male	Intact	Urban	House with garden	> 24	> 2000	≤ 10000	≤ 0.05	≤ 76	Not infested	Not infected	Not infested	Not infested	-0.253037488448663	-0.231072890874859
Dog	< 5	Female	Intact	Rural	House with garden	> 24	> 2000	≤ 10000	≤ 0.05	≤ 76	Infested	Not infected	Infested	Not infested	-0.914321472578117	-0.167322651445218
Dog	< 5	Female	Intact	Urban	House with garden	> 24	> 2000	≤ 10000	≤ 0.05	≤ 76	Infested	Infected	Not infested	Not infested	-0.673090599945743	-0.154301910124464
Dog	< 5	Female	Intact	Rural	House with garden	> 24	> 2000	≤ 10000	≤ 0.05	≤ 76	Infested	Not infected	Infested	Infested	-1.02306317232531	0.0291447724367182
Dog	< 5	Male	Intact	Urban	Apartment	> 24	> 2000	≤ 10000	≤ 0.05	≤ 76	Not infested	Not infected	Not infested	Not infested	-0.133370956164791	-0.359718018409071
Dog	< 5	Female	Intact	Urban	House with garden	> 24	> 2000	≤ 10000	≤ 0.05	≤ 76	Not infested	Not infected	Not infested	Not infested	-0.264660397827708	-0.274396060664625
Dog	< 5	Male	Intact	Urban	House with garden	> 24	> 2000	≤ 10000	≤ 0.05	≤ 76	Not infested	Not infected	Not infested	Not infested	-0.253037488448663	-0.231072890874859
Dog	< 5	Male	Intact	Urban	House with garden	> 24	> 2000	≤ 10000	≤ 0.05	≤ 76	Infested	Infected	Not infested	Not infested	-0.661467690566698	-0.110978740334699
Dog	< 5	Male	Intact	Urban	House with garden	> 24	> 2000	≤ 10000	≤ 0.05	≤ 76	Infested	Not infected	Infested	Not infested	-0.698790598127996	-0.133364297433539
Dog	< 5	Male	Intact	Urban	House with garden	> 24	> 2000	≤ 10000	≤ 0.05	≤ 76	Infested	Infected	Infested	Infested	-0.999167478685199	0.10095704944394
Cat	< 5	Male	Intact	Urban	House with garden	> 24	> 2000	≤ 10000	≤ 0.05	≤ 76	Infested	Infected	Infested	Not infested	-0.906597171410784	-0.0379373601916658
Cat	< 5	Male	Neutered	Urban	House with garden	> 24	> 2000	≤ 10000	≤ 0.05	≤ 76	Infested	Not infected	Infested	Not infested	-0.699823999911555	-0.281950354824651
Cat	< 5	Female	Intact	Urban	House with garden	> 24	> 2000	≤ 10000	≤ 0.05	≤ 76	Infested	Not infected	Infested	Not infested	-0.726584899979814	-0.119114452976974
Cat	< 5	Male	Intact	Urban	House with garden	> 24	> 2000	≤ 10000	≤ 0.05	≤ 76	Not infested	Not infected	Not infested	Not infested	-0.269208880921436	-0.173499876628529
Cat	< 5	Female	Intact	Urban	House with garden	> 24	> 2000	≤ 10000	≤ 0.05	≤ 76	Infested	Not infected	Infested	Not infested	-0.726584899979814	-0.119114452976974
Cat	< 5	Female	Intact	Urban	House with garden	> 24	> 2000	≤ 10000	≤ 0.05	≤ 76	Not infested	Not infected	Not infested	Not infested	-0.280831790300481	-0.216823046418294
Cat	< 5	Female	Intact	Urban	House with garden	> 24	> 2000	≤ 10000	≤ 0.05	≤ 76	Infested	Not infected	Infested	Not infested	-0.726584899979814	-0.119114452976974
Cat	< 5	Female	Intact	Urban	House with garden	> 24	> 2000	≤ 10000	≤ 0.05	≤ 76	Infested	Not infected	Infested	Not infested	-0.726584899979814	-0.119114452976974
Cat	< 5	Female	Intact	Urban	House with garden	> 24	> 2000	≤ 10000	≤ 0.05	≤ 76	Infested	Not infected	Infested	Not infested	-0.726584899979814	-0.119114452976974
Cat	< 5	Female	Neutered	Urban	House with garden	> 24	> 2000	≤ 10000	≤ 0.05	≤ 76	Infested	Not infected	Infested	Infested	-0.820188609037788	-0.12880610073248
Cat	< 5	Female	Neutered	Urban	House with garden	> 24	> 2000	≤ 10000	≤ 0.05	≤ 76	Infested	Not infected	Infested	Not infested	-0.7114469092906	-0.325273524614416
Cat	< 5	Female	Neutered	Urban	House with garden	> 24	> 2000	≤ 10000	≤ 0.05	≤ 76	Infested	Not infected	Infested	Not infested	-0.7114469092906	-0.325273524614416
Cat	< 5	Male	Neutered	Urban	House with garden	> 24	> 2000	≤ 10000	≤ 0.05	≤ 76	Infested	Not infected	Infested	Not infested	-0.699823999911555	-0.281950354824651
Cat	< 5	Female	Neutered	Urban	House with garden	> 24	> 2000	≤ 10000	≤ 0.05	≤ 76	Infested	Not infected	Infested	Not infested	-0.7114469092906	-0.325273524614416
Cat	< 5	Male	Intact	Urban	House with garden	> 24	> 2000	≤ 10000	≤ 0.05	≤ 76	Infested	Not infected	Infested	Not infested	-0.714961990600769	-0.0757912831872087
Cat	< 5	Male	Intact	Urban	House with garden	> 24	> 2000	≤ 10000	≤ 0.05	≤ 76	Infested	Not infected	Infested	Not infested	-0.714961990600769	-0.0757912831872087
Cat	5 to 15	Female	Intact	Urban	House with garden	> 24	> 2000	≤ 10000	≤ 0.05	≤ 76	Infested	Not infected	Infested	Not infested	-0.676174015057849	-0.315244620803442
Cat	< 5	Male	Intact	Rural	House with garden	> 24	> 2000	≤ 10000	≤ 0.05	≤ 76	Infested	Not infected	Infested	Not infested	-0.918869955671846	-0.066426467409122
Cat	< 5	Female	Intact	Rural	House with garden	> 24	> 2000	≤ 10000	≤ 0.05	≤ 76	Infested	Not infected	Infested	Not infested	-0.930492865050891	-0.109749637198887
Cat	< 5	Female	Intact	Rural	House with garden	> 24	> 2000	≤ 10000	≤ 0.05	≤ 76	Infested	Not infected	Infested	Not infested	-0.930492865050891	-0.109749637198887
Cat	< 5	Male	Intact	Rural	House with garden	> 24	> 2000	≤ 10000	≤ 0.05	≤ 76	Not infested	Not infected	Not infested	Not infested	-0.473116845992512	-0.164135060850442
Cat	< 5	Male	Neutered	Urban	House with garden	> 24	> 2000	≤ 10000	≤ 0.05	≤ 76	Not infested	Not infected	Not infested	Not infested	-0.254070890232222	-0.379658948265971
Cat	5 to 15	Male	Intact	Rural	House with garden	> 24	> 2000	≤ 10000	≤ 0.05	≤ 76	Infested	Not infected	Infested	Not infested	-0.868459070749881	-0.26255663523559
Cat	5 to 15	Male	Intact	Rural	House with garden	> 24	> 2000	≤ 10000	≤ 0.05	≤ 76	Infested	Not infected	Infested	Not infested	-0.868459070749881	-0.26255663523559
Cat	< 5	Female	Intact	Rural	House with garden	> 24	> 2000	≤ 10000	≤ 0.05	≤ 76	Infested	Not infected	Infested	Not infested	-0.930492865050891	-0.109749637198887
Cat	< 5	Male	Intact	Urban	House with garden	> 24	> 2000	≤ 10000	≤ 0.05	≤ 76	Not infested	Not infected	Not infested	Not infested	-0.269208880921436	-0.173499876628529
Cat	< 5	Male	Intact	Rural	House with garden	> 24	> 2000	≤ 10000	≤ 0.05	≤ 76	Not infested	Not infected	Not infested	Not infested	-0.473116845992512	-0.164135060850442
Cat	< 5	Male	Intact	Rural	House with garden	> 24	> 2000	≤ 10000	≤ 0.05	≤ 76	Not infested	Not infected	Not infested	Not infested	-0.473116845992512	-0.164135060850442
Dog	< 5	Male	Intact	Urban	Apartment	> 24	> 2000	≤ 10000	≤ 0.05	≤ 76	Not infested	Not infected	Not infested	Not infested	-0.133370956164791	-0.359718018409071
Dog	5 to 15	Male	Intact	Rural	House with garden	> 24	> 2000	≤ 10000	≤ 0.05	≤ 76	Infested	Not infected	Infested	Not infested	-0.852287678277108	-0.320129649481921
Dog	< 5	Female	Intact	Urban	House with garden	> 24	> 2000	≤ 10000	≤ 0.05	≤ 76	Infested	Not infected	Infested	Not infested	-0.710413507507041	-0.176687467223304
Dog	< 5	Male	Intact	Urban	House with garden	> 24	> 2000	≤ 10000	≤ 0.05	≤ 76	Not infested	Not infected	Not infested	Not infested	-0.253037488448663	-0.231072890874859
Dog	< 5	Female	Intact	Urban	House with garden	> 24	> 2000	≤ 10000	≤ 0.05	≤ 76	Not infested	Not infected	Not infested	Not infested	-0.264660397827708	-0.274396060664625
Dog	5 to 15	Female	Intact	Urban	House with garden	> 24	> 2000	≤ 10000	≤ 0.05	≤ 76	Infested	Not infected	Infested	Not infested	-0.660002622585076	-0.372817635049772
Dog	< 5	Female	Intact	Urban	House with garden	> 24	> 2000	≤ 10000	≤ 0.05	≤ 76	Infested	Infected	Infested	Not infested	-0.902048688317056	-0.138833544227761
Dog	< 5	Male	Intact	Urban	House with garden	> 24	> 2000	≤ 10000	≤ 0.05	≤ 76	Infested	Not infected	Infested	Not infested	-0.698790598127996	-0.133364297433539
Dog	< 5	Female	Intact	Urban	House with garden	> 24	> 2000	≤ 10000	≤ 0.05	≤ 76	Not infested	Not infected	Not infested	Not infested	-0.264660397827708	-0.274396060664625
Dog	< 5	Female	Intact	Urban	House with garden	> 24	> 2000	≤ 10000	≤ 0.05	≤ 76	Infested	Not infected	Infested	Not infested	-0.710413507507041	-0.176687467223304
Dog	< 5	Male	Intact	Urban	House with garden	> 24	> 2000	≤ 10000	≤ 0.05	≤ 76	Not infested	Not infected	Not infested	Not infested	-0.253037488448663	-0.231072890874859
Dog	< 5	Male	Intact	Urban	House with garden	> 24	> 2000	≤ 10000	≤ 0.05	≤ 76	Infested	Infected	Infested	Not infested	-0.890425778938011	-0.0955103744379962
Dog	< 5	Male	Intact	Urban	House with garden	> 24	> 2000	≤ 10000	≤ 0.05	≤ 76	Infested	Not infected	Infested	Not infested	-0.698790598127996	-0.133364297433539
Dog	< 5	Female	Intact	Urban	House with garden	> 24	> 2000	≤ 10000	≤ 0.05	≤ 76	Infested	Infected	Not infested	Not infested	-0.673090599945743	-0.154301910124464
Dog	< 5	Female	Intact	Urban	House with garden	> 24	> 2000	≤ 10000	≤ 0.05	≤ 76	Infested	Not infected	Infested	Not infested	-0.710413507507041	-0.176687467223304
Dog	< 5	Female	Intact	Urban	House with garden	> 24	> 2000	≤ 10000	≤ 0.05	≤ 76	Infested	Infected	Infested	Not infested	-0.902048688317056	-0.138833544227761
Dog	< 5	Male	Neutered	Urban	House with garden	> 24	> 2000	≤ 10000	≤ 0.05	≤ 76	Infested	Infected	Infested	Not infested	-0.875287788248797	-0.301669446075438
Dog	< 5	Male	Neutered	Urban	House with garden	> 24	> 2000	≤ 10000	≤ 0.05	≤ 76	Infested	Infected	Infested	Not infested	-0.875287788248797	-0.301669446075438
Dog	< 5	Female	Neutered	Urban	House with garden	> 24	> 2000	≤ 10000	≤ 0.05	≤ 76	Infested	Infected	Infested	Infested	-0.99565239737503	-0.148525191983267
Dog	< 5	Male	Neutered	Urban	House with garden	> 24	> 2000	≤ 10000	≤ 0.05	≤ 76	Infested	Infected	Infested	Infested	-0.984029487995985	-0.105202022193502
Dog	< 5	Female	Neutered	Urban	House with garden	> 24	> 2000	≤ 10000	≤ 0.05	≤ 76	Infested	Infected	Infested	Infested	-0.99565239737503	-0.148525191983267
Dog	< 5	Male	Neutered	Rural	House with garden	> 24	> 2000	≤ 10000	≤ 0.05	≤ 76	Not infested	Not infected	Not infested	Not infested	-0.441807462830525	-0.427867146734214
Dog	< 5	Female	Neutered	Urban	House with garden	> 24	> 2000	≤ 10000	≤ 0.05	≤ 76	Infested	Infected	Not infested	Not infested	-0.657952609256528	-0.360460981761906
Dog	< 5	Female	Neutered	Urban	House with garden	> 24	> 2000	≤ 10000	≤ 0.05	≤ 76	Infested	Infected	Not infested	Not infested	-0.657952609256528	-0.360460981761906
Dog	5 to 15	Female	Intact	Rural	House with garden	> 24	> 2000	≤ 10000	≤ 0.05	≤ 76	Infested	Not infected	Infested	Not infested	-0.863910587656153	-0.363452819271686
Dog	< 5	Male	Intact	Urban	House with garden	> 24	> 2000	≤ 10000	≤ 0.05	≤ 76	Infested	Infected	Infested	Not infested	-0.890425778938011	-0.0955103744379962
Dog	< 5	Male	Intact	Urban	House with garden	> 24	> 2000	≤ 10000	≤ 0.05	≤ 76	Infested	Not infected	Infested	Not infested	-0.698790598127996	-0.133364297433539
Dog	< 5	Female	Intact	Rural	House with garden	> 24	> 2000	≤ 10000	≤ 0.05	≤ 76	Not infested	Not infected	Not infested	Not infested	-0.468568362898784	-0.265031244886538
Dog	5 to 15	Male	Intact	Rural	House with garden	> 24	> 2000	≤ 10000	≤ 0.05	≤ 76	Infested	Not infected	Infested	Not infested	-0.852287678277108	-0.320129649481921
Dog	< 5	Female	Intact	Urban	House with garden	> 24	> 2000	≤ 10000	≤ 0.05	≤ 76	Infested	Infected	Infested	Not infested	-0.902048688317056	-0.138833544227761
Dog	< 5	Female	Intact	Urban	House with garden	> 24	> 2000	≤ 10000	≤ 0.05	≤ 76	Infested	Not infected	Infested	Not infested	-0.710413507507041	-0.176687467223304
Dog	< 5	Male	Intact	Rural	House with garden	> 24	> 2000	≤ 10000	≤ 0.05	≤ 76	Infested	Not infected	Infested	Not infested	-0.902698563199072	-0.123999481655452
Dog	5 to 15	Male	Intact	Rural	House with garden	> 24	> 2000	≤ 10000	≤ 0.05	≤ 76	Not infested	Not infected	Not infested	Not infested	-0.406534568597774	-0.417838242923241
Dog	5 to 15	Male	Intact	Urban	House with garden	> 24	> 2000	≤ 10000	≤ 0.05	≤ 76	Not infested	Not infected	Not infested	Not infested	-0.202626603526698	-0.427203058701328
Dog	< 5	Female	Intact	Rural	House with garden	> 24	> 2000	≤ 10000	≤ 0.05	≤ 76	Not infested	Not infected	Not infested	Not infested	-0.468568362898784	-0.265031244886538
Dog	< 5	Male	Intact	Urban	House with garden	> 24	> 2000	≤ 10000	≤ 0.05	≤ 76	Not infested	Not infected	Not infested	Not infested	-0.253037488448663	-0.231072890874859
Dog	< 5	Female	Intact	Urban	House with garden	> 24	> 2000	≤ 10000	≤ 0.05	≤ 76	Not infested	Not infected	Not infested	Not infested	-0.264660397827708	-0.274396060664625
Dog	< 5	Male	Neutered	Rural	House with garden	> 24	> 2000	≤ 10000	≤ 0.05	≤ 76	Infested	Infected	Not infested	Not infested	-0.85023766494856	-0.307772996194054
Dog	< 5	Female	Intact	Urban	House with garden	> 24	> 2000	≤ 10000	≤ 0.05	≤ 76	Infested	Infected	Infested	Not infested	-0.902048688317056	-0.138833544227761
Dog	< 5	Male	Intact	Rural	House with garden	> 24	> 2000	≤ 10000	≤ 0.05	≤ 76	Not infested	Not infected	Not infested	Not infested	-0.456945453519739	-0.221708075096773
Dog	< 5	Male	Intact	Rural	House with garden	> 24	> 2000	≤ 10000	≤ 0.05	≤ 76	Infested	Infected	Not infested	Not infested	-0.865375655637774	-0.101613924556612
Dog	< 5	Male	Neutered	Urban	House with garden	> 24	> 2000	≤ 10000	≤ 0.05	≤ 76	Infested	Infected	Not infested	Infested	-0.755071399624671	-0.120670388090205
Dog	< 5	Male	Neutered	Urban	House with garden	> 24	> 2000	≤ 10000	≤ 0.05	≤ 76	Infested	Infected	Not infested	Infested	-0.755071399624671	-0.120670388090205
Dog	< 5	Male	Neutered	Urban	House with garden	> 24	> 2000	≤ 10000	≤ 0.05	≤ 76	Infested	Not infected	Not infested	Infested	-0.563436218814656	-0.158524311085748
Cat	5 to 15	Female	Intact	Rural	House with garden	> 24	> 2000	≤ 10000	≤ 0.05	≤ 76	Infested	Not infected	Infested	Not infested	-0.880081980128926	-0.305879805025355
Cat	< 5	Male	Intact	Rural	House with garden	> 24	> 2000	≤ 10000	≤ 0.05	≤ 76	Infested	Not infected	Infested	Not infested	-0.918869955671846	-0.066426467409122
Cat	< 5	Male	Intact	Rural	House with garden	> 24	> 2000	≤ 10000	≤ 0.05	≤ 76	Infested	Not infected	Infested	Not infested	-0.918869955671846	-0.066426467409122
Cat	< 5	Male	Neutered	Rural	House with garden	> 24	> 2000	≤ 10000	≤ 0.05	≤ 76	Infested	Not infected	Infested	Not infested	-0.903731964982631	-0.272585539046564
Cat	< 5	Male	Neutered	Rural	House with garden	> 24	> 2000	≤ 10000	≤ 0.05	≤ 76	Infested	Not infected	Infested	Not infested	-0.903731964982631	-0.272585539046564
Cat	< 5	Male	Neutered	Rural	House with garden	> 24	> 2000	≤ 10000	≤ 0.05	≤ 76	Infested	Not infected	Infested	Not infested	-0.903731964982631	-0.272585539046564
Cat	< 5	Male	Neutered	Rural	House with garden	> 24	> 2000	≤ 10000	≤ 0.05	≤ 76	Infested	Not infected	Infested	Not infested	-0.903731964982631	-0.272585539046564
Cat	< 5	Female	Neutered	Rural	House with garden	> 24	> 2000	≤ 10000	≤ 0.05	≤ 76	Not infested	Not infected	Not infested	Not infested	-0.469601764682343	-0.413617302277649
Cat	< 5	Male	Neutered	Rural	House with garden	> 24	> 2000	≤ 10000	≤ 0.05	≤ 76	Infested	Not infected	Infested	Not infested	-0.903731964982631	-0.272585539046564
Cat	< 5	Male	Neutered	Rural	House with garden	> 24	> 2000	≤ 10000	≤ 0.05	≤ 76	Infested	Not infected	Infested	Not infested	-0.903731964982631	-0.272585539046564
Cat	< 5	Female	Neutered	Rural	House with garden	> 24	> 2000	≤ 10000	≤ 0.05	≤ 76	Not infested	Not infected	Not infested	Not infested	-0.469601764682343	-0.413617302277649
Cat	< 5	Female	Neutered	Rural	House with garden	> 24	> 2000	≤ 10000	≤ 0.05	≤ 76	Not infested	Not infected	Not infested	Not infested	-0.469601764682343	-0.413617302277649
Cat	< 5	Male	Neutered	Rural	House with garden	> 24	> 2000	≤ 10000	≤ 0.05	≤ 76	Infested	Not infected	Infested	Not infested	-0.903731964982631	-0.272585539046564
Cat	< 5	Male	Neutered	Rural	House with garden	> 24	> 2000	≤ 10000	≤ 0.05	≤ 76	Infested	Not infected	Infested	Not infested	-0.903731964982631	-0.272585539046564
Cat	< 5	Male	Neutered	Rural	House with garden	> 24	> 2000	≤ 10000	≤ 0.05	≤ 76	Infested	Not infected	Infested	Not infested	-0.903731964982631	-0.272585539046564
Cat	< 5	Male	Neutered	Rural	House with garden	> 24	> 2000	≤ 10000	≤ 0.05	≤ 76	Infested	Not infected	Infested	Not infested	-0.903731964982631	-0.272585539046564
Cat	< 5	Male	Neutered	Rural	House with garden	> 24	> 2000	≤ 10000	≤ 0.05	≤ 76	Infested	Not infected	Infested	Not infested	-0.903731964982631	-0.272585539046564
Cat	< 5	Male	Neutered	Rural	House with garden	> 24	> 2000	≤ 10000	≤ 0.05	≤ 76	Infested	Not infected	Infested	Not infested	-0.903731964982631	-0.272585539046564
Cat	< 5	Male	Neutered	Rural	House with garden	> 24	> 2000	≤ 10000	≤ 0.05	≤ 76	Infested	Not infected	Infested	Not infested	-0.903731964982631	-0.272585539046564
Cat	< 5	Female	Neutered	Rural	House with garden	> 24	> 2000	≤ 10000	≤ 0.05	≤ 76	Infested	Not infected	Infested	Not infested	-0.915354874361676	-0.315908708836329
Cat	< 5	Male	Neutered	Rural	House with garden	> 24	> 2000	≤ 10000	≤ 0.05	≤ 76	Infested	Not infected	Infested	Not infested	-0.903731964982631	-0.272585539046564
Cat	< 5	Male	Neutered	Rural	House with garden	> 24	> 2000	≤ 10000	≤ 0.05	≤ 76	Infested	Not infected	Infested	Not infested	-0.903731964982631	-0.272585539046564
Cat	< 5	Female	Neutered	Rural	House with garden	> 24	> 2000	≤ 10000	≤ 0.05	≤ 76	Infested	Not infected	Infested	Not infested	-0.915354874361676	-0.315908708836329
Cat	< 5	Female	Neutered	Rural	House with garden	> 24	> 2000	≤ 10000	≤ 0.05	≤ 76	Not infested	Not infected	Not infested	Not infested	-0.469601764682343	-0.413617302277649
Cat	< 5	Female	Neutered	Rural	House with garden	> 24	> 2000	≤ 10000	≤ 0.05	≤ 76	Infested	Not infected	Infested	Not infested	-0.915354874361676	-0.315908708836329
Cat	< 5	Male	Neutered	Rural	House with garden	> 24	> 2000	≤ 10000	≤ 0.05	≤ 76	Not infested	Not infected	Not infested	Not infested	-0.457978855303298	-0.370294132487884
Cat	< 5	Male	Neutered	Rural	House with garden	> 24	> 2000	≤ 10000	≤ 0.05	≤ 76	Infested	Not infected	Infested	Not infested	-0.903731964982631	-0.272585539046564
Cat	< 5	Female	Neutered	Rural	House with garden	> 24	> 2000	≤ 10000	≤ 0.05	≤ 76	Infested	Not infected	Infested	Not infested	-0.915354874361676	-0.315908708836329
Cat	< 5	Male	Neutered	Rural	House with garden	> 24	> 2000	≤ 10000	≤ 0.05	≤ 76	Infested	Not infected	Infested	Not infested	-0.903731964982631	-0.272585539046564
Cat	5 to 15	Female	Neutered	Rural	House with garden	> 24	> 2000	≤ 10000	≤ 0.05	≤ 76	Infested	Not infected	Infested	Not infested	-0.864943989439712	-0.512038876662797
Dog	5 to 15	Male	Intact	Urban	House with garden	> 24	> 2000	≤ 10000	≤ 0.05	≤ 76	Not infested	Not infected	Not infested	Not infested	-0.202626603526698	-0.427203058701328
Dog	5 to 15	Female	Neutered	Urban	House with garden	> 24	> 2000	≤ 10000	≤ 0.05	≤ 76	Not infested	Not infected	Not infested	Not infested	-0.199111522216529	-0.676685300128534
Dog	5 to 15	Female	Neutered	Urban	House with garden	> 24	> 2000	≤ 10000	≤ 0.05	≤ 76	Not infested	Not infected	Not infested	Not infested	-0.199111522216529	-0.676685300128534
Dog	5 to 15	Female	Neutered	Urban	House with garden	> 24	> 2000	≤ 10000	≤ 0.05	≤ 76	Infested	Not infected	Not infested	Infested	-0.524648243271736	-0.397977648701981
Dog	> 15	Female	Intact	Urban	House with garden	> 24	> 2000	≤ 10000	≤ 0.05	≤ 76	Infested	Not infected	Infested	Infested	-0.839737976198986	-0.220124043790151
Dog	5 to 15	Male	Intact	Urban	House with garden	> 24	> 2000	≤ 10000	≤ 0.05	≤ 76	Infested	Not infected	Infested	Not infested	-0.648379713206031	-0.329494465260007
Dog	< 5	Male	Intact	Urban	House with garden	> 24	> 2000	≤ 10000	≤ 0.05	≤ 76	Infested	Infected	Not infested	Infested	-0.770209390313886	0.0854886835472367
Dog	5 to 15	Male	Neutered	Urban	House with garden	> 24	> 2000	≤ 10000	≤ 0.05	≤ 76	Infested	Not infected	Not infested	Infested	-0.513025333892691	-0.354654478912216
Dog	< 5	Male	Intact	Urban	House with garden	> 24	> 2000	≤ 10000	≤ 0.05	≤ 76	Infested	Infected	Not infested	Infested	-0.770209390313886	0.0854886835472367
Dog	< 5	Female	Intact	Urban	House with garden	> 24	> 2000	≤ 10000	≤ 0.05	≤ 76	Not infested	Not infected	Not infested	Not infested	-0.264660397827708	-0.274396060664625
Dog	5 to 15	Male	Intact	Urban	House with garden	> 24	> 2000	≤ 10000	≤ 0.05	≤ 76	Infested	Infected	Infested	Infested	-0.948756593763234	-0.0951731183825286
Dog	< 5	Male	Neutered	Urban	House with garden	> 24	> 2000	≤ 10000	≤ 0.05	≤ 76	Not infested	Not infected	Not infested	Not infested	-0.237899497759448	-0.437231962512301
Dog	5 to 15	Male	Intact	Urban	House with garden	> 24	> 2000	≤ 10000	≤ 0.05	≤ 76	Not infested	Not infected	Not infested	Not infested	-0.202626603526698	-0.427203058701328
Dog	< 5	Male	Neutered	Urban	House with garden	> 24	> 2000	≤ 10000	≤ 0.05	≤ 76	Infested	Not infected	Not infested	Infested	-0.563436218814656	-0.158524311085748
Dog	< 5	Male	Intact	Urban	House with garden	> 24	> 2000	≤ 10000	≤ 0.05	≤ 76	Not infested	Not infected	Not infested	Not infested	-0.253037488448663	-0.231072890874859
Dog	< 5	Female	Intact	Urban	House with garden	> 24	> 2000	≤ 10000	≤ 0.05	≤ 76	Not infested	Not infected	Not infested	Not infested	-0.264660397827708	-0.274396060664625
Dog	< 5	Female	Intact	Urban	House with garden	> 24	> 2000	≤ 10000	≤ 0.05	≤ 76	Infested	Infected	Not infested	Not infested	-0.673090599945743	-0.154301910124464
Dog	5 to 15	Female	Neutered	Urban	House with garden	> 24	> 2000	≤ 10000	≤ 0.05	≤ 76	Infested	Infected	Infested	Not infested	-0.836499812705877	-0.541122783691671
Dog	5 to 15	Male	Intact	Urban	House with garden	> 24	> 2000	≤ 10000	≤ 0.05	≤ 76	Infested	Infected	Not infested	Infested	-0.719798505391921	-0.110641484279232
Dog	5 to 15	Female	Intact	Urban	House with garden	> 24	> 2000	≤ 10000	≤ 0.05	≤ 76	Not infested	Not infected	Not infested	Not infested	-0.214249512905743	-0.470526228491093
Dog	< 5	Female	Neutered	Urban	House with garden	> 24	> 2000	≤ 10000	≤ 0.05	≤ 76	Not infested	Not infected	Not infested	Not infested	-0.249522407138493	-0.480555132302066
Dog	< 5	Female	Intact	Urban	House with garden	> 24	> 2000	≤ 10000	≤ 0.05	≤ 76	Not infested	Not infected	Not infested	Not infested	-0.264660397827708	-0.274396060664625
Dog	5 to 15	Female	Intact	Urban	House with garden	> 24	> 2000	≤ 10000	≤ 0.05	≤ 76	Infested	Infected	Not infested	Not infested	-0.622679715023778	-0.350432077950932
Dog	< 5	Female	Neutered	Urban	Apartment	> 24	> 2000	≤ 10000	≤ 0.05	≤ 76	Not infested	Not infected	Not infested	Not infested	-0.129855874854622	-0.609200259836278
Dog	< 5	Male	Neutered	Urban	House with garden	> 24	> 2000	≤ 10000	≤ 0.05	≤ 76	Infested	Infected	Not infested	Not infested	-0.646329699877484	-0.317137811972141
Dog	5 to 15	Male	Intact	Urban	House with garden	> 24	> 2000	≤ 10000	≤ 0.05	≤ 76	Not infested	Not infected	Not infested	Not infested	-0.202626603526698	-0.427203058701328
Dog	< 5	Male	Intact	Urban	House with garden	> 24	> 2000	≤ 10000	≤ 0.05	≤ 76	Not infested	Not infected	Not infested	Not infested	-0.253037488448663	-0.231072890874859
Dog	< 5	Female	Neutered	Urban	House with garden	> 24	> 2000	≤ 10000	≤ 0.05	≤ 76	Not infested	Not infected	Not infested	Not infested	-0.249522407138493	-0.480555132302066
Dog	< 5	Female	Neutered	Urban	House with garden	> 24	> 2000	≤ 10000	≤ 0.05	≤ 76	Not infested	Not infected	Not infested	Not infested	-0.249522407138493	-0.480555132302066
Dog	< 5	Female	Neutered	Urban	House with garden	> 24	> 2000	≤ 10000	≤ 0.05	≤ 76	Not infested	Not infected	Not infested	Not infested	-0.249522407138493	-0.480555132302066
Dog	5 to 15	Female	Neutered	Urban	House with garden	> 24	> 2000	≤ 10000	≤ 0.05	≤ 76	Not infested	Not infected	Not infested	Not infested	-0.199111522216529	-0.676685300128534
Dog	5 to 15	Female	Neutered	Urban	House with garden	> 24	> 2000	≤ 10000	≤ 0.05	≤ 76	Not infested	Not infected	Not infested	Not infested	-0.199111522216529	-0.676685300128534
Dog	< 5	Female	Neutered	Urban	House with garden	> 24	> 2000	≤ 10000	≤ 0.05	≤ 76	Not infested	Not infected	Not infested	Not infested	-0.249522407138493	-0.480555132302066
Dog	< 5	Female	Neutered	Urban	House with garden	> 24	> 2000	≤ 10000	≤ 0.05	≤ 76	Infested	Not infected	Not infested	Infested	-0.575059128193701	-0.201847480875513
Dog	5 to 15	Female	Neutered	Urban	House with garden	> 24	> 2000	≤ 10000	≤ 0.05	≤ 76	Infested	Not infected	Not infested	Infested	-0.524648243271736	-0.397977648701981
Dog	< 5	Male	Intact	Urban	House with garden	> 24	> 2000	≤ 10000	≤ 0.05	≤ 76	Not infested	Not infected	Not infested	Not infested	-0.253037488448663	-0.231072890874859
Dog	5 to 15	Female	Intact	Urban	House with garden	> 24	> 2000	≤ 10000	≤ 0.05	≤ 76	Infested	Not infected	Not infested	Infested	-0.53978623396095	-0.19181857706454
Dog	5 to 15	Male	Intact	Urban	House with garden	> 24	> 2000	≤ 10000	≤ 0.05	≤ 76	Infested	Not infected	Not infested	Infested	-0.528163324581906	-0.148495407274774
Dog	5 to 15	Female	Intact	Urban	House with garden	> 24	> 2000	≤ 10000	≤ 0.05	≤ 76	Infested	Infected	Not infested	Not infested	-0.622679715023778	-0.350432077950932
Dog	5 to 15	Male	Intact	Urban	House with garden	> 24	> 2000	≤ 10000	≤ 0.05	≤ 76	Infested	Infected	Not infested	Not infested	-0.611056805644733	-0.307108908161167
Dog	5 to 15	Male	Intact	Urban	House with garden	> 24	> 2000	≤ 10000	≤ 0.05	≤ 76	Infested	Infected	Not infested	Not infested	-0.611056805644733	-0.307108908161167
Dog	5 to 15	Female	Intact	Urban	House with garden	> 24	> 2000	≤ 10000	≤ 0.05	≤ 76	Not infested	Not infected	Not infested	Not infested	-0.214249512905743	-0.470526228491093
Dog	5 to 15	Male	Intact	Urban	House with garden	> 24	> 2000	≤ 10000	≤ 0.05	≤ 76	Infested	Infected	Not infested	Not infested	-0.611056805644733	-0.307108908161167
Dog	< 5	Female	Intact	Urban	House with garden	> 24	> 2000	≤ 10000	≤ 0.05	≤ 76	Not infested	Not infected	Not infested	Not infested	-0.264660397827708	-0.274396060664625
Cat	< 5	Male	Neutered	Rural	House with garden	> 24	> 2000	≤ 10000	≤ 0.05	≤ 76	Infested	Not infected	Infested	Not infested	-0.903731964982631	-0.272585539046564
Cat	< 5	Male	Intact	Rural	House with garden	> 24	> 2000	≤ 10000	≤ 0.05	≤ 76	Infested	Not infected	Infested	Not infested	-0.918869955671846	-0.066426467409122
Cat	< 5	Male	Intact	Rural	House with garden	> 24	> 2000	≤ 10000	≤ 0.05	≤ 76	Infested	Not infected	Infested	Not infested	-0.918869955671846	-0.066426467409122
Cat	< 5	Female	Intact	Rural	House with garden	> 24	> 2000	≤ 10000	≤ 0.05	≤ 76	Infested	Not infected	Infested	Infested	-1.03923456479808	0.0867177866830486
Cat	< 5	Female	Intact	Rural	House with garden	> 24	> 2000	≤ 10000	≤ 0.05	≤ 76	Infested	Not infected	Infested	Infested	-1.03923456479808	0.0867177866830486
Cat	< 5	Male	Intact	Rural	House with garden	> 24	> 2000	≤ 10000	≤ 0.05	≤ 76	Infested	Not infected	Infested	Not infested	-0.918869955671846	-0.066426467409122
Cat	< 5	Female	Intact	Urban	House with garden	> 24	> 2000	≤ 10000	≤ 0.05	≤ 76	Infested	Not infected	Infested	Not infested	-0.726584899979814	-0.119114452976974
Cat	< 5	Male	Intact	Urban	House with garden	> 24	≤ 2000	≤ 10000	> 0.05	≤ 76	Not infested	Not infected	Not infested	Not infested	-0.323449851807481	0.188338551197449
Cat	< 5	Male	Intact	Urban	House with garden	> 24	≤ 2000	≤ 10000	> 0.05	≤ 76	Infested	Not infected	Infested	Infested	-0.877944661234002	0.482514568520705
Cat	< 5	Male	Neutered	Rural	Apartment	> 24	≤ 2000	≤ 10000	> 0.05	≤ 76	Infested	Not infected	Infested	Infested	-0.947048103331993	0.157075185127138
Cat	< 5	Male	Intact	Rural	Apartment	> 24	≤ 2000	≤ 10000	> 0.05	≤ 76	Infested	Not infected	Infested	Infested	-0.962186094021207	0.36323425676458
Cat	< 5	Male	Neutered	Rural	House with garden	> 24	≤ 2000	≤ 10000	> 0.05	≤ 76	Infested	Not infected	Infested	Not infested	-0.957972935868677	0.0892528887794136
Cat	< 5	Male	Intact	Rural	Apartment	> 24	≤ 2000	≤ 10000	> 0.05	≤ 76	Infested	Not infected	Infested	Not infested	-0.85344439427402	0.166766832882644
Cat	< 5	Male	Intact	Rural	Apartment	> 24	≤ 2000	≤ 10000	> 0.05	≤ 76	Infested	Not infected	Infested	Not infested	-0.85344439427402	0.166766832882644
Cat	< 5	Male	Intact	Rural	House with garden	> 24	≤ 2000	≤ 10000	> 0.05	≤ 76	Infested	Not infected	Infested	Not infested	-0.973110926557891	0.295411960416855
Cat	< 5	Male	Intact	Urban	House with garden	> 24	≤ 2000	≤ 10000	> 0.05	≤ 76	Infested	Not infected	Infested	Not infested	-0.769202961486814	0.286047144638769
Cat	< 5	Female	Intact	Rural	House with garden	> 24	≤ 2000	≤ 10000	> 0.05	≤ 76	Infested	Not infected	Infested	Not infested	-0.984733835936936	0.25208879062709
Cat	< 5	Male	Intact	Rural	House with garden	> 24	≤ 2000	≤ 10000	> 0.05	≤ 76	Infested	Not infected	Infested	Not infested	-0.973110926557891	0.295411960416855
Cat	< 5	Male	Intact	Urban	House with garden	> 24	≤ 2000	≤ 10000	> 0.05	≤ 76	Infested	Not infected	Infested	Not infested	-0.769202961486814	0.286047144638769
Cat	< 5	Male	Intact	Urban	House with garden	> 24	≤ 2000	≤ 10000	> 0.05	≤ 76	Infested	Not infected	Infested	Not infested	-0.769202961486814	0.286047144638769
Cat	< 5	Male	Intact	Urban	House with garden	> 24	≤ 2000	≤ 10000	> 0.05	≤ 76	Infested	Not infected	Infested	Not infested	-0.769202961486814	0.286047144638769
Cat	< 5	Female	Intact	Urban	House with garden	> 24	≤ 2000	≤ 10000	> 0.05	≤ 76	Infested	Not infected	Infested	Not infested	-0.780825870865859	0.242723974849004
Cat	< 5	Male	Intact	Urban	House with garden	> 24	≤ 2000	≤ 10000	> 0.05	≤ 76	Infested	Not infected	Infested	Not infested	-0.769202961486814	0.286047144638769
Cat	< 5	Male	Intact	Urban	House with garden	> 24	≤ 2000	≤ 10000	> 0.05	≤ 76	Infested	Not infected	Infested	Infested	-0.877944661234002	0.482514568520705
Cat	< 5	Female	Intact	Urban	House with garden	> 24	≤ 2000	≤ 10000	> 0.05	≤ 76	Not infested	Not infected	Not infested	Not infested	-0.335072761186526	0.145015381407683
Cat	< 5	Female	Intact	Rural	House with garden	> 24	≤ 2000	≤ 10000	> 0.05	≤ 76	Infested	Not infected	Infested	Not infested	-0.984733835936936	0.25208879062709
Cat	< 5	Female	Intact	Rural	House with garden	> 24	≤ 2000	≤ 10000	> 0.05	≤ 76	Infested	Not infected	Infested	Infested	-1.09347553568412	0.448556214509026
Cat	< 5	Male	Intact	Rural	Apartment	> 24	≤ 2000	≤ 10000	> 0.05	≤ 76	Infested	Not infected	Infested	Infested	-0.962186094021207	0.36323425676458
Cat	< 5	Male	Intact	Rural	House with garden	> 24	≤ 2000	≤ 10000	> 0.05	≤ 76	Infested	Not infected	Infested	Not infested	-0.973110926557891	0.295411960416855
Cat	< 5	Female	Intact	Rural	Apartment	> 24	≤ 2000	≤ 10000	> 0.05	≤ 76	Infested	Not infected	Infested	Not infested	-0.865067303653065	0.123443663092879
Cat	< 5	Female	Intact	Rural	House with garden	> 24	≤ 2000	≤ 10000	> 0.05	≤ 76	Infested	Not infected	Infested	Not infested	-0.984733835936936	0.25208879062709
Cat	< 5	Female	Intact	Urban	Apartment	> 24	≤ 2000	≤ 10000	> 0.05	≤ 76	Infested	Not infected	Infested	Not infested	-0.661159338581988	0.114078847314792
Cat	< 5	Female	Intact	Rural	House with garden	> 24	≤ 2000	≤ 10000	> 0.05	≤ 76	Not infested	Not infected	Not infested	Not infested	-0.538980726257603	0.15438019718577
Cat	< 5	Male	Intact	Rural	Apartment	> 24	≤ 2000	≤ 10000	> 0.05	≤ 76	Infested	Not infected	Infested	Not infested	-0.85344439427402	0.166766832882644
Cat	< 5	Female	Intact	Rural	Apartment	> 24	≤ 2000	≤ 10000	> 0.05	≤ 76	Infested	Not infected	Infested	Not infested	-0.865067303653065	0.123443663092879
Cat	5 to 15	Male	Intact	Rural	Apartment	> 24	≤ 2000	≤ 10000	> 0.05	≤ 76	Infested	Not infected	Infested	Not infested	-0.803033509352055	-0.029363334943824
Cat	< 5	Male	Neutered	Rural	House with garden	> 24	≤ 2000	≤ 10000	> 0.05	≤ 76	Infested	Infected	Infested	Not infested	-1.14960811667869	0.127106811774957
Cat	< 5	Male	Neutered	Rural	House with garden	> 24	≤ 2000	≤ 10000	> 0.05	≤ 76	Infested	Not infected	Infested	Not infested	-0.957972935868677	0.0892528887794136
Cat	< 5	Female	Intact	Rural	Apartment	> 24	≤ 2000	≤ 10000	> 0.05	≤ 76	Infested	Not infected	Infested	Not infested	-0.865067303653065	0.123443663092879
Cat	< 5	Female	Neutered	Urban	House with garden	> 24	≤ 2000	≤ 10000	> 0.05	≤ 76	Infested	Not infected	Infested	Not infested	-0.765687880176645	0.0365649032115619
Cat	< 5	Female	Intact	Urban	House with garden	> 24	≤ 2000	≤ 10000	> 0.05	≤ 76	Infested	Not infected	Infested	Not infested	-0.780825870865859	0.242723974849004
Cat	< 5	Male	Intact	Rural	Apartment	> 24	≤ 2000	≤ 10000	> 0.05	≤ 76	Infested	Not infected	Infested	Not infested	-0.85344439427402	0.166766832882644
Cat	< 5	Female	Intact	Urban	Apartment	> 24	≤ 2000	≤ 10000	> 0.05	≤ 76	Infested	Not infected	Infested	Not infested	-0.661159338581988	0.114078847314792
Cat	< 5	Female	Neutered	Urban	Apartment	> 24	≤ 2000	≤ 10000	> 0.05	≤ 76	Infested	Infected	Infested	Not infested	-0.837656528702789	-0.0542263013271065
Cat	< 5	Female	Intact	Rural	Apartment	> 24	≤ 2000	≤ 10000	> 0.05	≤ 76	Infested	Not infected	Infested	Not infested	-0.865067303653065	0.123443663092879
Cat	< 5	Female	Intact	Urban	House with garden	> 24	≤ 2000	≤ 10000	> 0.05	≤ 76	Not infested	Not infected	Not infested	Not infested	-0.335072761186526	0.145015381407683
Cat	< 5	Male	Intact	Urban	House with garden	> 24	≤ 2000	≤ 10000	> 0.05	≤ 76	Not infested	Not infected	Not infested	Not infested	-0.323449851807481	0.188338551197449
Cat	< 5	Female	Intact	Urban	House with garden	> 24	≤ 2000	≤ 10000	> 0.05	≤ 76	Not infested	Not infected	Not infested	Not infested	-0.335072761186526	0.145015381407683
Cat	< 5	Female	Intact	Urban	House with garden	> 24	≤ 2000	≤ 10000	> 0.05	≤ 76	Not infested	Not infected	Not infested	Not infested	-0.335072761186526	0.145015381407683
Cat	< 5	Female	Intact	Urban	House with garden	> 24	≤ 2000	≤ 10000	> 0.05	≤ 76	Not infested	Not infected	Not infested	Not infested	-0.335072761186526	0.145015381407683
Cat	< 5	Female	Intact	Urban	House with garden	> 24	≤ 2000	≤ 10000	> 0.05	≤ 76	Not infested	Not infected	Not infested	Not infested	-0.335072761186526	0.145015381407683
Cat	< 5	Male	Intact	Urban	House with garden	> 24	≤ 2000	≤ 10000	> 0.05	≤ 76	Infested	Not infected	Infested	Not infested	-0.769202961486814	0.286047144638769
Cat	< 5	Female	Intact	Urban	House with garden	> 24	≤ 2000	≤ 10000	> 0.05	≤ 76	Not infested	Not infected	Not infested	Not infested	-0.335072761186526	0.145015381407683
Cat	< 5	Female	Intact	Urban	House with garden	> 24	≤ 2000	≤ 10000	> 0.05	≤ 76	Not infested	Not infected	Not infested	Not infested	-0.335072761186526	0.145015381407683
Cat	< 5	Female	Intact	Urban	House with garden	> 24	≤ 2000	≤ 10000	> 0.05	≤ 76	Infested	Not infected	Infested	Not infested	-0.780825870865859	0.242723974849004
Cat	< 5	Male	Intact	Urban	House with garden	> 24	≤ 2000	≤ 10000	> 0.05	≤ 76	Infested	Not infected	Infested	Not infested	-0.769202961486814	0.286047144638769
Cat	< 5	Male	Intact	Urban	House with garden	> 24	≤ 2000	≤ 10000	> 0.05	≤ 76	Infested	Not infected	Infested	Not infested	-0.769202961486814	0.286047144638769
Cat	< 5	Female	Intact	Urban	House with garden	> 24	≤ 2000	≤ 10000	> 0.05	≤ 76	Not infested	Not infected	Not infested	Not infested	-0.335072761186526	0.145015381407683
Cat	5 to 15	Male	Intact	Urban	House with garden	> 24	≤ 2000	≤ 10000	> 0.05	≤ 76	Not infested	Not infected	Not infested	Not infested	-0.273038966885516	-0.00779161662901959
Cat	< 5	Female	Intact	Urban	House with garden	> 24	≤ 2000	≤ 10000	> 0.05	≤ 76	Not infested	Not infected	Not infested	Not infested	-0.335072761186526	0.145015381407683
Cat	< 5	Female	Intact	Urban	House with garden	> 24	≤ 2000	≤ 10000	> 0.05	≤ 76	Infested	Not infected	Infested	Not infested	-0.780825870865859	0.242723974849004
Cat	< 5	Male	Intact	Urban	House with garden	> 24	≤ 2000	≤ 10000	> 0.05	≤ 76	Not infested	Not infected	Not infested	Not infested	-0.323449851807481	0.188338551197449
Cat	5 to 15	Male	Intact	Urban	House with garden	> 24	≤ 2000	≤ 10000	> 0.05	≤ 76	Infested	Not infected	Not infested	Infested	-0.598575687940724	0.270916034797534
Cat	< 5	Male	Intact	Urban	House with garden	> 24	≤ 2000	≤ 10000	> 0.05	≤ 76	Infested	Not infected	Infested	Not infested	-0.769202961486814	0.286047144638769
Cat	< 5	Female	Intact	Urban	House with garden	> 24	≤ 2000	≤ 10000	> 0.05	≤ 76	Not infested	Not infected	Not infested	Not infested	-0.335072761186526	0.145015381407683
Cat	< 5	Male	Intact	Urban	House with garden	> 24	≤ 2000	≤ 10000	> 0.05	≤ 76	Infested	Not infected	Infested	Not infested	-0.769202961486814	0.286047144638769
Cat	< 5	Female	Intact	Urban	House with garden	> 24	≤ 2000	≤ 10000	> 0.05	≤ 76	Not infested	Not infected	Not infested	Not infested	-0.335072761186526	0.145015381407683
Cat	< 5	Male	Intact	Urban	House with garden	> 24	≤ 2000	≤ 10000	> 0.05	≤ 76	Infested	Not infected	Not infested	Infested	-0.648986572862689	0.467046202624002
Cat	< 5	Male	Intact	Urban	House with garden	> 24	≤ 2000	≤ 10000	> 0.05	≤ 76	Not infested	Not infected	Not infested	Not infested	-0.323449851807481	0.188338551197449
Cat	< 5	Male	Intact	Urban	House with garden	> 24	≤ 2000	≤ 10000	> 0.05	≤ 76	Not infested	Not infected	Not infested	Not infested	-0.323449851807481	0.188338551197449
Cat	< 5	Female	Intact	Urban	House with garden	> 24	≤ 2000	≤ 10000	> 0.05	≤ 76	Infested	Not infected	Infested	Not infested	-0.780825870865859	0.242723974849004
Cat	< 5	Male	Intact	Urban	House with garden	> 24	≤ 2000	≤ 10000	> 0.05	≤ 76	Infested	Not infected	Infested	Not infested	-0.769202961486814	0.286047144638769
Cat	< 5	Male	Intact	Urban	House with garden	> 24	≤ 2000	≤ 10000	> 0.05	≤ 76	Infested	Not infected	Infested	Not infested	-0.769202961486814	0.286047144638769
Cat	< 5	Male	Intact	Urban	House with garden	> 24	≤ 2000	≤ 10000	> 0.05	≤ 76	Not infested	Not infected	Not infested	Not infested	-0.323449851807481	0.188338551197449
Cat	< 5	Female	Intact	Urban	House with garden	> 24	≤ 2000	≤ 10000	> 0.05	≤ 76	Not infested	Not infected	Not infested	Not infested	-0.335072761186526	0.145015381407683
Cat	< 5	Female	Intact	Urban	House with garden	> 24	≤ 2000	≤ 10000	> 0.05	≤ 76	Infested	Not infected	Infested	Not infested	-0.780825870865859	0.242723974849004
Cat	< 5	Female	Intact	Urban	House with garden	> 24	≤ 2000	≤ 10000	> 0.05	≤ 76	Not infested	Not infected	Not infested	Not infested	-0.335072761186526	0.145015381407683
Cat	< 5	Male	Intact	Urban	House with garden	> 24	≤ 2000	≤ 10000	> 0.05	≤ 76	Not infested	Not infected	Not infested	Not infested	-0.323449851807481	0.188338551197449
Cat	< 5	Male	Intact	Urban	House with garden	> 24	≤ 2000	≤ 10000	> 0.05	≤ 76	Infested	Not infected	Not infested	Infested	-0.648986572862689	0.467046202624002
Cat	< 5	Female	Intact	Urban	House with garden	> 24	≤ 2000	≤ 10000	> 0.05	≤ 76	Not infested	Not infected	Not infested	Not infested	-0.335072761186526	0.145015381407683
Cat	< 5	Male	Intact	Urban	House with garden	> 24	≤ 2000	≤ 10000	> 0.05	≤ 76	Not infested	Not infected	Not infested	Not infested	-0.323449851807481	0.188338551197449
Cat	< 5	Female	Intact	Urban	House with garden	> 24	≤ 2000	≤ 10000	> 0.05	≤ 76	Infested	Not infected	Not infested	Infested	-0.660609482241734	0.423723032834237
Cat	< 5	Male	Intact	Urban	House with garden	> 24	≤ 2000	≤ 10000	> 0.05	≤ 76	Not infested	Not infected	Not infested	Not infested	-0.323449851807481	0.188338551197449
Cat	< 5	Male	Intact	Urban	House with garden	> 24	≤ 2000	≤ 10000	> 0.05	≤ 76	Infested	Not infected	Infested	Infested	-0.877944661234002	0.482514568520705
Cat	< 5	Female	Intact	Urban	House with garden	> 24	≤ 2000	≤ 10000	> 0.05	≤ 76	Infested	Not infected	Infested	Not infested	-0.780825870865859	0.242723974849004
Cat	< 5	Male	Intact	Urban	House with garden	> 24	≤ 2000	≤ 10000	> 0.05	≤ 76	Infested	Not infected	Infested	Not infested	-0.769202961486814	0.286047144638769
Cat	< 5	Male	Intact	Urban	House with garden	> 24	≤ 2000	≤ 10000	> 0.05	≤ 76	Infested	Not infected	Infested	Not infested	-0.769202961486814	0.286047144638769
Cat	5 to 15	Female	Intact	Urban	House with garden	> 24	≤ 2000	≤ 10000	> 0.05	≤ 76	Infested	Not infected	Infested	Not infested	-0.730414985943895	0.0465938070225355
Cat	< 5	Female	Intact	Urban	House with garden	> 24	≤ 2000	≤ 10000	> 0.05	≤ 76	Infested	Not infected	Not infested	Infested	-0.660609482241734	0.423723032834237
Cat	< 5	Male	Intact	Urban	House with garden	> 24	≤ 2000	≤ 10000	> 0.05	≤ 76	Infested	Not infected	Infested	Not infested	-0.769202961486814	0.286047144638769
Cat	< 5	Male	Intact	Urban	House with garden	> 24	≤ 2000	≤ 10000	> 0.05	≤ 76	Not infested	Not infected	Not infested	Not infested	-0.323449851807481	0.188338551197449
Cat	< 5	Female	Intact	Urban	House with garden	> 24	≤ 2000	≤ 10000	> 0.05	≤ 76	Infested	Not infected	Infested	Not infested	-0.780825870865859	0.242723974849004
Cat	< 5	Male	Intact	Urban	House with garden	> 24	≤ 2000	≤ 10000	> 0.05	≤ 76	Infested	Not infected	Infested	Not infested	-0.769202961486814	0.286047144638769
Cat	< 5	Female	Intact	Urban	House with garden	> 24	≤ 2000	≤ 10000	> 0.05	≤ 76	Not infested	Not infected	Not infested	Not infested	-0.335072761186526	0.145015381407683
Cat	5 to 15	Male	Intact	Urban	House with garden	> 24	≤ 2000	≤ 10000	> 0.05	≤ 76	Not infested	Not infected	Not infested	Not infested	-0.273038966885516	-0.00779161662901959
Cat	< 5	Female	Intact	Urban	House with garden	> 24	≤ 2000	≤ 10000	> 0.05	≤ 76	Infested	Not infected	Infested	Not infested	-0.780825870865859	0.242723974849004
Cat	< 5	Female	Intact	Urban	House with garden	> 24	≤ 2000	≤ 10000	> 0.05	≤ 76	Not infested	Not infected	Not infested	Not infested	-0.335072761186526	0.145015381407683
Cat	< 5	Female	Intact	Urban	House with garden	> 24	≤ 2000	≤ 10000	> 0.05	≤ 76	Not infested	Not infected	Not infested	Not infested	-0.335072761186526	0.145015381407683
Cat	< 5	Female	Intact	Urban	House with garden	> 24	≤ 2000	≤ 10000	> 0.05	≤ 76	Not infested	Not infected	Not infested	Not infested	-0.335072761186526	0.145015381407683
Cat	< 5	Male	Intact	Urban	House with garden	> 24	≤ 2000	≤ 10000	> 0.05	≤ 76	Infested	Not infected	Infested	Not infested	-0.769202961486814	0.286047144638769
Cat	< 5	Female	Intact	Urban	House with garden	> 24	≤ 2000	≤ 10000	> 0.05	≤ 76	Not infested	Not infected	Not infested	Not infested	-0.335072761186526	0.145015381407683
Cat	< 5	Female	Intact	Urban	House with garden	> 24	≤ 2000	≤ 10000	> 0.05	≤ 76	Not infested	Not infected	Not infested	Not infested	-0.335072761186526	0.145015381407683
Cat	< 5	Male	Intact	Urban	House with garden	> 24	≤ 2000	≤ 10000	> 0.05	≤ 76	Not infested	Not infected	Not infested	Not infested	-0.323449851807481	0.188338551197449
Cat	< 5	Male	Intact	Urban	House with garden	> 24	≤ 2000	≤ 10000	> 0.05	≤ 76	Not infested	Not infected	Not infested	Not infested	-0.323449851807481	0.188338551197449
Cat	< 5	Female	Intact	Urban	House with garden	> 24	≤ 2000	≤ 10000	> 0.05	≤ 76	Infested	Not infected	Infested	Not infested	-0.780825870865859	0.242723974849004
Cat	< 5	Female	Neutered	Urban	House with garden	> 24	≤ 2000	≤ 10000	> 0.05	≤ 76	Not infested	Not infected	Not infested	Not infested	-0.319934770497312	-0.0611436902297584
Cat	< 5	Male	Neutered	Urban	House with garden	> 24	≤ 2000	≤ 10000	> 0.05	≤ 76	Not infested	Not infected	Not infested	Not infested	-0.308311861118267	-0.0178205204399932
Cat	< 5	Female	Neutered	Urban	House with garden	> 24	≤ 2000	≤ 10000	> 0.05	≤ 76	Not infested	Not infected	Not infested	Not infested	-0.319934770497312	-0.0611436902297584
Cat	< 5	Female	Neutered	Urban	House with garden	> 24	≤ 2000	≤ 10000	> 0.05	≤ 76	Not infested	Not infected	Not infested	Not infested	-0.319934770497312	-0.0611436902297584
Cat	< 5	Male	Neutered	Urban	House with garden	> 24	≤ 2000	≤ 10000	> 0.05	≤ 76	Not infested	Not infected	Not infested	Not infested	-0.308311861118267	-0.0178205204399932
Cat	< 5	Male	Neutered	Urban	House with garden	> 24	≤ 2000	≤ 10000	> 0.05	≤ 76	Not infested	Not infected	Not infested	Not infested	-0.308311861118267	-0.0178205204399932
Cat	< 5	Male	Intact	Urban	House with garden	> 24	≤ 2000	≤ 10000	> 0.05	≤ 76	Infested	Not infected	Infested	Not infested	-0.769202961486814	0.286047144638769
Dog	5 to 15	Female	Neutered	Urban	Apartment	> 24	> 2000	≤ 10000	≤ 0.05	> 76	Infested	Infected	Infested	Infested	-0.594868615777639	-0.568216171691722
Dog	< 5	Male	Intact	Urban	House with garden	> 24	> 2000	≤ 10000	≤ 0.05	> 76	Infested	Infected	Infested	Infested	-0.768461114293644	0.0060413650961651
Dog	< 5	Male	Intact	Urban	Apartment	> 24	> 2000	≤ 10000	≤ 0.05	> 76	Infested	Infected	Infested	Not infested	-0.540052882262586	-0.319071186319982
Dog	5 to 15	Male	Neutered	Urban	Apartment	> 24	> 2000	≤ 10000	≤ 0.05	> 76	Infested	Infected	Infested	Not infested	-0.474504006651407	-0.721360425783892
Dog	< 5	Male	Neutered	Urban	Apartment	> 24	> 2000	≤ 10000	≤ 0.05	> 76	Infested	Not infected	Infested	Not infested	-0.333279710763356	-0.563084180952967
Dog	5 to 15	Male	Neutered	Urban	House with garden	> 24	> 2000	≤ 10000	≤ 0.05	> 76	Infested	Not infected	Infested	Not infested	-0.402535358125263	-0.630569221245224
Dog	< 5	Male	Intact	Urban	Apartment	> 24	> 2000	≤ 10000	≤ 0.05	> 76	Infested	Not infected	Infested	Not infested	-0.34841770145257	-0.356925109315525
Dog	5 to 15	Male	Neutered	Urban	Apartment	> 24	> 2000	≤ 10000	≤ 0.05	> 76	Infested	Not infected	Infested	Not infested	-0.282868825841391	-0.759214348779435
Dog	5 to 15	Female	Neutered	Urban	Apartment	> 24	> 2000	≤ 10000	≤ 0.05	> 76	Not infested	Not infected	Not infested	Not infested	0.151261374458897	-0.90024611201052
Dog	5 to 15	Male	Intact	Urban	Apartment	> 24	> 2000	≤ 10000	≤ 0.05	> 76	Not infested	Not infected	Not infested	Not infested	0.147746293148728	-0.650763870583313
Dog	5 to 15	Female	Neutered	Urban	Apartment	> 24	> 2000	≤ 10000	≤ 0.05	> 76	Not infested	Not infected	Not infested	Not infested	0.151261374458897	-0.90024611201052
Dog	5 to 15	Female	Neutered	Urban	Apartment	> 24	> 2000	≤ 10000	≤ 0.05	> 76	Not infested	Not infected	Not infested	Not infested	0.151261374458897	-0.90024611201052
Dog	< 5	Male	Intact	Urban	Apartment	> 24	> 2000	≤ 10000	≤ 0.05	> 76	Not infested	Not infected	Not infested	Not infested	0.0973354082267632	-0.454633702756845
Dog	5 to 15	Female	Neutered	Urban	Apartment	> 24	> 2000	≤ 10000	≤ 0.05	> 76	Not infested	Not infected	Not infested	Not infested	0.151261374458897	-0.90024611201052
Dog	5 to 15	Female	Neutered	Urban	Apartment	> 24	> 2000	≤ 10000	≤ 0.05	> 76	Not infested	Not infected	Not infested	Not infested	0.151261374458897	-0.90024611201052
Dog	< 5	Female	Neutered	Urban	Apartment	> 24	> 2000	≤ 10000	≤ 0.05	> 76	Not infested	Not infected	Not infested	Not infested	0.100850489536932	-0.704115944184052
Dog	5 to 15	Female	Neutered	Urban	Apartment	> 24	> 2000	≤ 10000	≤ 0.05	> 76	Not infested	Not infected	Not infested	Not infested	0.151261374458897	-0.90024611201052
Dog	5 to 15	Female	Neutered	Urban	Apartment	> 24	> 2000	≤ 10000	≤ 0.05	> 76	Not infested	Not infected	Not infested	Not infested	0.151261374458897	-0.90024611201052
Dog	< 5	Male	Intact	Urban	House with garden	> 24	> 2000	≤ 10000	≤ 0.05	> 76	Infested	Not infected	Infested	Not infested	-0.468084233736441	-0.228279981781314
Dog	5 to 15	Female	Neutered	Urban	Apartment	> 24	> 2000	≤ 10000	≤ 0.05	> 76	Not infested	Not infected	Not infested	Not infested	0.151261374458897	-0.90024611201052
Dog	5 to 15	Female	Intact	Urban	Apartment	> 24	> 2000	≤ 10000	≤ 0.05	> 76	Not infested	Not infected	Not infested	Not infested	0.136123383769683	-0.694087040373078
Dog	5 to 15	Female	Neutered	Urban	Apartment	> 24	> 2000	≤ 10000	≤ 0.05	> 76	Not infested	Not infected	Not infested	Not infested	0.151261374458897	-0.90024611201052
Dog	5 to 15	Female	Neutered	Urban	Apartment	> 24	> 2000	≤ 10000	≤ 0.05	> 76	Not infested	Not infected	Not infested	Not infested	0.151261374458897	-0.90024611201052
Dog	< 5	Female	Neutered	Urban	Apartment	> 24	> 2000	≤ 10000	≤ 0.05	> 76	Infested	Not infected	Infested	Not infested	-0.344902620142401	-0.606407350742732
Dog	5 to 15	Female	Neutered	Urban	House with garden	> 24	> 2000	≤ 10000	≤ 0.05	> 76	Infested	Not infected	Infested	Not infested	-0.414158267504307	-0.673892391034989
Dog	5 to 15	Male	Intact	Urban	Apartment	> 24	> 2000	≤ 10000	≤ 0.05	> 76	Infested	Not infected	Infested	Not infested	-0.298006816530606	-0.553055277141993
Dog	5 to 15	Female	Intact	Urban	House with garden	> 24	> 2000	≤ 10000	≤ 0.05	> 76	Infested	Not infected	Infested	Not infested	-0.429296258193522	-0.467733319397547
Dog	5 to 15	Female	Neutered	Urban	House with garden	> 24	> 2000	≤ 10000	≤ 0.05	> 76	Infested	Not infected	Infested	Not infested	-0.414158267504307	-0.673892391034989
Dog	5 to 15	Female	Neutered	Urban	House with garden	> 24	> 2000	≤ 10000	≤ 0.05	> 76	Infested	Not infected	Infested	Not infested	-0.414158267504307	-0.673892391034989
Dog	5 to 15	Female	Neutered	Urban	Apartment	> 24	> 2000	≤ 10000	≤ 0.05	> 76	Infested	Not infected	Infested	Not infested	-0.294491735220436	-0.8025375185692
Dog	5 to 15	Male	Neutered	Urban	Apartment	> 24	> 2000	≤ 10000	≤ 0.05	> 76	Not infested	Not infected	Not infested	Not infested	0.162884283837942	-0.856922942220755
Dog	5 to 15	Male	Neutered	Urban	Apartment	> 24	> 2000	≤ 10000	≤ 0.05	> 76	Not infested	Not infected	Not infested	Not infested	0.162884283837942	-0.856922942220755
Dog	5 to 15	Male	Intact	Urban	Apartment	> 24	> 2000	≤ 10000	≤ 0.05	> 76	Not infested	Not infected	Not infested	Not infested	0.147746293148728	-0.650763870583313
Dog	5 to 15	Female	Intact	Urban	Apartment	> 24	> 2000	≤ 10000	≤ 0.05	> 76	Not infested	Not infected	Not infested	Not infested	0.136123383769683	-0.694087040373078
Dog	5 to 15	Female	Neutered	Urban	Apartment	> 24	> 2000	≤ 10000	≤ 0.05	> 76	Not infested	Not infected	Not infested	Not infested	0.151261374458897	-0.90024611201052
Dog	5 to 15	Female	Neutered	Urban	House with garden	> 24	> 2000	≤ 10000	≤ 0.05	> 76	Not infested	Not infected	Not infested	Not infested	0.0315948421750259	-0.771600984476309
Dog	5 to 15	Male	Neutered	Urban	Apartment	> 24	> 2000	≤ 10000	≤ 0.05	> 76	Not infested	Not infected	Not infested	Not infested	0.162884283837942	-0.856922942220755
Dog	5 to 15	Male	Neutered	Urban	Apartment	> 24	> 2000	≤ 10000	≤ 0.05	> 76	Not infested	Not infected	Not infested	Not infested	0.162884283837942	-0.856922942220755
Dog	> 15	Female	Intact	Urban	House with garden	> 24	> 2000	≤ 10000	≤ 0.05	> 76	Infested	Infected	Not infested	Not infested	-0.462967004498946	-0.489121594921021
Dog	5 to 15	Female	Neutered	Urban	Apartment	> 24	> 2000	≤ 10000	≤ 0.05	> 76	Not infested	Not infected	Not infested	Not infested	0.151261374458897	-0.90024611201052
Dog	5 to 15	Female	Neutered	Urban	Apartment	> 24	> 2000	≤ 10000	≤ 0.05	> 76	Not infested	Not infected	Not infested	Not infested	0.151261374458897	-0.90024611201052
Dog	5 to 15	Female	Neutered	Urban	Apartment	> 24	> 2000	≤ 10000	≤ 0.05	> 76	Not infested	Not infected	Not infested	Not infested	0.151261374458897	-0.90024611201052
Dog	5 to 15	Male	Neutered	Urban	Apartment	> 24	> 2000	≤ 10000	≤ 0.05	> 76	Not infested	Not infected	Not infested	Not infested	0.162884283837942	-0.856922942220755
Dog	5 to 15	Female	Intact	Urban	Apartment	> 24	> 2000	≤ 10000	≤ 0.05	> 76	Not infested	Not infected	Not infested	Not infested	0.136123383769683	-0.694087040373078
Dog	5 to 15	Male	Intact	Urban	House with garden	> 24	> 2000	≤ 10000	≤ 0.05	> 76	Not infested	Not infected	Not infested	Not infested	0.0280797608648566	-0.522118743049102
Dog	5 to 15	Female	Neutered	Urban	Apartment	> 24	> 2000	≤ 10000	≤ 0.05	> 76	Not infested	Not infected	Not infested	Not infested	0.151261374458897	-0.90024611201052
Dog	5 to 15	Male	Neutered	Urban	House with garden	> 24	> 2000	≤ 10000	≤ 0.05	> 76	Not infested	Not infected	Not infested	Not infested	0.0432177515540708	-0.728277814686544
Dog	5 to 15	Female	Neutered	Urban	House with garden	> 24	> 2000	≤ 10000	≤ 0.05	> 76	Not infested	Not infected	Not infested	Not infested	0.0315948421750259	-0.771600984476309
Dog	5 to 15	Female	Neutered	Urban	House with garden	> 24	> 2000	≤ 10000	≤ 0.05	> 76	Not infested	Not infected	Not infested	Not infested	0.0315948421750259	-0.771600984476309
Dog	< 5	Female	Neutered	Urban	Apartment	> 24	> 2000	≤ 10000	≤ 0.05	> 76	Not infested	Not infected	Not infested	Not infested	0.100850489536932	-0.704115944184052
Dog	5 to 15	Female	Neutered	Urban	Apartment	> 24	> 2000	≤ 10000	≤ 0.05	> 76	Not infested	Not infected	Not infested	Not infested	0.151261374458897	-0.90024611201052
Dog	< 5	Female	Neutered	Urban	House with garden	> 24	> 2000	≤ 10000	≤ 0.05	> 76	Not infested	Not infected	Not infested	Not infested	-0.0188160427469388	-0.575470816649841
Dog	5 to 15	Male	Neutered	Urban	House with garden	> 24	> 2000	≤ 10000	≤ 0.05	> 76	Not infested	Not infected	Not infested	Not infested	0.0432177515540708	-0.728277814686544
Dog	5 to 15	Male	Intact	Urban	Apartment	> 24	> 2000	≤ 10000	≤ 0.05	> 76	Not infested	Not infected	Not infested	Not infested	0.147746293148728	-0.650763870583313
Dog	5 to 15	Male	Neutered	Urban	House with garden	> 24	> 2000	≤ 10000	≤ 0.05	> 76	Not infested	Not infected	Not infested	Not infested	0.0432177515540708	-0.728277814686544
Dog	5 to 15	Female	Neutered	Urban	Apartment	> 24	> 2000	≤ 10000	≤ 0.05	> 76	Not infested	Not infected	Not infested	Not infested	0.151261374458897	-0.90024611201052
Dog	5 to 15	Female	Neutered	Urban	Apartment	> 24	> 2000	≤ 10000	≤ 0.05	> 76	Not infested	Not infected	Not infested	Not infested	0.151261374458897	-0.90024611201052
Dog	5 to 15	Male	Neutered	Urban	Apartment	> 24	> 2000	≤ 10000	≤ 0.05	> 76	Not infested	Not infected	Not infested	Not infested	0.162884283837942	-0.856922942220755
Dog	< 5	Female	Neutered	Urban	Apartment	> 24	> 2000	≤ 10000	≤ 0.05	> 76	Not infested	Not infected	Not infested	Not infested	0.100850489536932	-0.704115944184052
Dog	5 to 15	Female	Neutered	Urban	Apartment	> 24	> 2000	≤ 10000	≤ 0.05	> 76	Not infested	Not infected	Not infested	Not infested	0.151261374458897	-0.90024611201052
Dog	5 to 15	Female	Neutered	Urban	Apartment	> 24	> 2000	≤ 10000	≤ 0.05	> 76	Not infested	Not infected	Not infested	Not infested	0.151261374458897	-0.90024611201052
Dog	5 to 15	Male	Intact	Urban	Apartment	> 24	> 2000	≤ 10000	≤ 0.05	> 76	Not infested	Not infected	Not infested	Not infested	0.147746293148728	-0.650763870583313
Dog	5 to 15	Female	Neutered	Urban	Apartment	> 24	> 2000	≤ 10000	≤ 0.05	> 76	Not infested	Not infected	Not infested	Not infested	0.151261374458897	-0.90024611201052
Dog	5 to 15	Female	Neutered	Urban	Apartment	> 24	> 2000	≤ 10000	≤ 0.05	> 76	Not infested	Not infected	Not infested	Not infested	0.151261374458897	-0.90024611201052
Dog	5 to 15	Male	Neutered	Urban	Apartment	> 24	> 2000	≤ 10000	≤ 0.05	> 76	Not infested	Not infected	Not infested	Not infested	0.162884283837942	-0.856922942220755
Dog	< 5	Female	Neutered	Urban	Apartment	> 24	> 2000	≤ 10000	≤ 0.05	> 76	Not infested	Not infected	Not infested	Not infested	0.100850489536932	-0.704115944184052
Dog	5 to 15	Male	Neutered	Urban	Apartment	> 24	> 2000	≤ 10000	≤ 0.05	> 76	Not infested	Not infected	Not infested	Not infested	0.162884283837942	-0.856922942220755
Dog	5 to 15	Female	Neutered	Urban	Apartment	> 24	> 2000	≤ 10000	≤ 0.05	> 76	Not infested	Not infected	Not infested	Not infested	0.151261374458897	-0.90024611201052
Dog	5 to 15	Male	Intact	Urban	Apartment	> 24	> 2000	≤ 10000	≤ 0.05	> 76	Not infested	Not infected	Not infested	Not infested	0.147746293148728	-0.650763870583313
Dog	5 to 15	Female	Neutered	Urban	Apartment	> 24	> 2000	≤ 10000	≤ 0.05	> 76	Not infested	Not infected	Not infested	Not infested	0.151261374458897	-0.90024611201052
Dog	5 to 15	Female	Neutered	Urban	Apartment	> 24	> 2000	≤ 10000	≤ 0.05	> 76	Not infested	Not infected	Not infested	Not infested	0.151261374458897	-0.90024611201052
Dog	5 to 15	Male	Neutered	Urban	Apartment	> 24	> 2000	≤ 10000	≤ 0.05	> 76	Not infested	Not infected	Not infested	Not infested	0.162884283837942	-0.856922942220755
Dog	5 to 15	Male	Neutered	Urban	Apartment	> 24	> 2000	≤ 10000	≤ 0.05	> 76	Not infested	Not infected	Not infested	Not infested	0.162884283837942	-0.856922942220755
Dog	5 to 15	Female	Intact	Urban	Apartment	> 24	> 2000	≤ 10000	≤ 0.05	> 76	Infested	Infected	Not infested	Not infested	-0.272306818348352	-0.573992889832918
Dog	5 to 15	Male	Neutered	Urban	Apartment	> 24	> 2000	≤ 10000	≤ 0.05	> 76	Infested	Infected	Not infested	Not infested	-0.245545918280093	-0.736828791680595
Dog	5 to 15	Female	Intact	Urban	Apartment	> 24	> 2000	≤ 10000	≤ 0.05	> 76	Not infested	Not infected	Not infested	Not infested	0.136123383769683	-0.694087040373078
Dog	5 to 15	Female	Neutered	Urban	Apartment	> 24	> 2000	≤ 10000	≤ 0.05	> 76	Not infested	Not infected	Not infested	Not infested	0.151261374458897	-0.90024611201052
Dog	5 to 15	Male	Neutered	Urban	Apartment	> 24	> 2000	≤ 10000	≤ 0.05	> 76	Not infested	Not infected	Not infested	Not infested	0.162884283837942	-0.856922942220755
Dog	5 to 15	Male	Neutered	Urban	Apartment	> 24	> 2000	≤ 10000	≤ 0.05	> 76	Not infested	Not infected	Not infested	Not infested	0.162884283837942	-0.856922942220755
Dog	5 to 15	Male	Neutered	Urban	Apartment	> 24	> 2000	≤ 10000	≤ 0.05	> 76	Not infested	Not infected	Not infested	Not infested	0.162884283837942	-0.856922942220755
Dog	5 to 15	Female	Neutered	Urban	Apartment	> 24	> 2000	≤ 10000	≤ 0.05	> 76	Not infested	Not infected	Not infested	Not infested	0.151261374458897	-0.90024611201052
Dog	< 5	Male	Intact	Urban	Apartment	> 24	> 2000	≤ 10000	≤ 0.05	> 76	Not infested	Not infected	Not infested	Not infested	0.0973354082267632	-0.454633702756845
Dog	5 to 15	Male	Neutered	Urban	Apartment	> 24	> 2000	≤ 10000	≤ 0.05	> 76	Not infested	Not infected	Not infested	Not infested	0.162884283837942	-0.856922942220755
Dog	5 to 15	Female	Neutered	Urban	House with garden	> 24	> 2000	≤ 10000	≤ 0.05	> 76	Not infested	Not infected	Not infested	Not infested	0.0315948421750259	-0.771600984476309
Dog	5 to 15	Male	Neutered	Urban	House with garden	> 24	> 2000	≤ 10000	≤ 0.05	> 76	Not infested	Not infected	Not infested	Not infested	0.0432177515540708	-0.728277814686544
Dog	5 to 15	Female	Neutered	Rural	Apartment	> 24	> 2000	≤ 10000	≤ 0.05	> 76	Not infested	Not infected	Not infested	Not infested	-0.0526465906121796	-0.890881296232434
Dog	5 to 15	Female	Neutered	Urban	House with garden	> 24	> 2000	≤ 10000	≤ 0.05	> 76	Not infested	Not infected	Not infested	Not infested	0.0315948421750259	-0.771600984476309
Dog	5 to 15	Female	Neutered	Urban	House with garden	> 24	> 2000	≤ 10000	≤ 0.05	> 76	Not infested	Not infected	Not infested	Not infested	0.0315948421750259	-0.771600984476309
Dog	5 to 15	Female	Neutered	Urban	House with garden	> 24	> 2000	≤ 10000	≤ 0.05	> 76	Not infested	Not infected	Not infested	Not infested	0.0315948421750259	-0.771600984476309
Dog	5 to 15	Male	Neutered	Urban	House with garden	> 24	> 2000	≤ 10000	≤ 0.05	> 76	Infested	Infected	Not infested	Not infested	-0.365212450563964	-0.608183664146384
Dog	5 to 15	Female	Neutered	Urban	Apartment	> 24	> 2000	≤ 10000	≤ 0.05	> 76	Not infested	Not infected	Not infested	Not infested	0.151261374458897	-0.90024611201052
Dog	< 5	Male	Neutered	Urban	Apartment	> 24	> 2000	≤ 10000	≤ 0.05	> 76	Not infested	Not infected	Not infested	Not infested	0.112473398915977	-0.660792774394287
Dog	5 to 15	Female	Neutered	Urban	Apartment	> 24	> 2000	≤ 10000	≤ 0.05	> 76	Not infested	Not infected	Not infested	Not infested	0.151261374458897	-0.90024611201052
Dog	5 to 15	Male	Neutered	Urban	Apartment	> 24	> 2000	≤ 10000	≤ 0.05	> 76	Not infested	Not infected	Not infested	Not infested	0.162884283837942	-0.856922942220755
Dog	5 to 15	Male	Intact	Urban	Apartment	> 24	> 2000	≤ 10000	≤ 0.05	> 76	Not infested	Not infected	Not infested	Not infested	0.147746293148728	-0.650763870583313
Dog	5 to 15	Male	Neutered	Urban	Apartment	> 24	> 2000	≤ 10000	≤ 0.05	> 76	Not infested	Not infected	Not infested	Not infested	0.162884283837942	-0.856922942220755
Dog	5 to 15	Male	Neutered	Urban	Apartment	> 24	> 2000	≤ 10000	≤ 0.05	> 76	Not infested	Not infected	Not infested	Not infested	0.162884283837942	-0.856922942220755
Dog	5 to 15	Male	Neutered	Urban	Apartment	> 24	> 2000	≤ 10000	≤ 0.05	> 76	Not infested	Not infected	Not infested	Not infested	0.162884283837942	-0.856922942220755
Dog	5 to 15	Male	Neutered	Urban	Apartment	> 24	> 2000	≤ 10000	≤ 0.05	> 76	Not infested	Not infected	Not infested	Not infested	0.162884283837942	-0.856922942220755
Dog	5 to 15	Male	Neutered	Urban	Apartment	> 24	> 2000	≤ 10000	≤ 0.05	> 76	Not infested	Not infected	Not infested	Not infested	0.162884283837942	-0.856922942220755
Dog	5 to 15	Female	Neutered	Urban	Apartment	> 24	> 2000	≤ 10000	≤ 0.05	> 76	Not infested	Not infected	Not infested	Not infested	0.151261374458897	-0.90024611201052
Dog	5 to 15	Male	Neutered	Urban	Apartment	> 24	> 2000	≤ 10000	≤ 0.05	> 76	Not infested	Not infected	Not infested	Not infested	0.162884283837942	-0.856922942220755
Dog	5 to 15	Female	Neutered	Urban	Apartment	> 24	> 2000	≤ 10000	≤ 0.05	> 76	Not infested	Not infected	Not infested	Not infested	0.151261374458897	-0.90024611201052
Cat	5 to 15	Female	Neutered	Urban	Apartment	> 24	> 2000	≤ 10000	≤ 0.05	> 76	Not infested	Not infected	Not infested	Not infested	0.135089981986124	-0.84267309776419
Cat	< 5	Female	Neutered	Urban	Apartment	> 24	> 2000	≤ 10000	≤ 0.05	> 76	Infested	Not infected	Infested	Not infested	-0.361074012615174	-0.548834336496402
Cat	< 5	Female	Neutered	Urban	Apartment	> 24	> 2000	≤ 10000	≤ 0.05	> 76	Infested	Not infected	Infested	Not infested	-0.361074012615174	-0.548834336496402
Cat	< 5	Female	Neutered	Urban	Apartment	> 24	> 2000	≤ 10000	≤ 0.05	> 76	Infested	Not infected	Infested	Not infested	-0.361074012615174	-0.548834336496402
Cat	< 5	Male	Neutered	Urban	Apartment	> 24	> 2000	≤ 10000	≤ 0.05	> 76	Infested	Not infected	Infested	Not infested	-0.349451103236129	-0.505511166706636
Dog	5 to 15	Female	Intact	Urban	Apartment	> 24	> 2000	≤ 10000	≤ 0.05	> 76	Infested	Infected	Infested	Not infested	-0.501264906719666	-0.558524523936216
Cat	5 to 15	Male	Neutered	Urban	Apartment	> 24	> 2000	≤ 10000	≤ 0.05	> 76	Infested	Not infected	Infested	Not infested	-0.299040218314164	-0.701641334533105
Cat	< 5	Male	Intact	Urban	Apartment	> 24	> 2000	≤ 10000	≤ 0.05	> 76	Infested	Not infected	Infested	Not infested	-0.364589093925343	-0.299352095069195
Cat	5 to 15	Female	Neutered	Urban	Apartment	> 24	> 2000	≤ 10000	≤ 0.05	> 76	Infested	Infected	Infested	Not infested	-0.502298308503225	-0.707110581327327
Cat	5 to 15	Female	Neutered	Urban	Apartment	> 24	> 2000	≤ 10000	≤ 0.05	> 76	Infested	Not infected	Infested	Not infested	-0.310663127693209	-0.74496450432287
Cat	5 to 15	Female	Intact	Urban	Apartment	> 24	> 2000	≤ 10000	≤ 0.05	> 76	Not infested	Not infected	Not infested	Not infested	0.11995199129691	-0.636514026126748
Cat	< 5	Male	Intact	Urban	Apartment	> 24	> 2000	≤ 10000	≤ 0.05	> 76	Infested	Not infected	Infested	Not infested	-0.364589093925343	-0.299352095069195
Cat	5 to 15	Male	Intact	Urban	Apartment	> 24	> 2000	≤ 10000	≤ 0.05	> 76	Not infested	Not infected	Not infested	Not infested	0.131574900675955	-0.593190856336983
Cat	< 5	Male	Intact	Urban	Apartment	> 24	> 2000	≤ 10000	≤ 0.05	> 76	Not infested	Not infected	Not infested	Not infested	0.08116401575399	-0.397060688510515
Cat	< 5	Female	Intact	Urban	Apartment	> 24	> 2000	≤ 10000	≤ 0.05	> 76	Not infested	Not infected	Not infested	Not infested	0.0695411063749451	-0.44038385830028
Cat	< 5	Male	Intact	Urban	Apartment	> 24	> 2000	≤ 10000	≤ 0.05	> 76	Not infested	Not infected	Not infested	Not infested	0.08116401575399	-0.397060688510515
Cat	< 5	Male	Neutered	Urban	Apartment	> 24	> 2000	≤ 10000	≤ 0.05	> 76	Infested	Not infected	Infested	Infested	-0.458192802983317	-0.309043742824701
Cat	< 5	Male	Neutered	Urban	Apartment	> 24	> 2000	≤ 10000	≤ 0.05	> 76	Not infested	Not infected	Not infested	Not infested	0.0963020064432042	-0.603219760147956
Cat	> 15	Male	Neutered	Urban	Apartment	> 24	> 2000	≤ 10000	≤ 0.05	> 76	Infested	Not infected	Infested	Not infested	-0.370033872180887	-0.745415167155419
Cat	5 to 15	Male	Neutered	Urban	Apartment	> 24	> 2000	≤ 10000	≤ 0.05	> 76	Not infested	Not infected	Not infested	Not infested	0.146712891365169	-0.799349927974425
Cat	< 5	Male	Neutered	Urban	Apartment	> 24	> 2000	≤ 10000	≤ 0.05	> 76	Not infested	Not infected	Not infested	Not infested	0.0963020064432042	-0.603219760147956
Cat	< 5	Female	Neutered	Urban	Apartment	> 24	> 2000	≤ 10000	≤ 0.05	> 76	Not infested	Not infected	Not infested	Not infested	0.0846790970641593	-0.646542929937722
Cat	< 5	Male	Neutered	Urban	Apartment	> 24	> 2000	≤ 10000	≤ 0.05	> 76	Infested	Not infected	Infested	Not infested	-0.349451103236129	-0.505511166706636
Cat	< 5	Male	Neutered	Urban	Apartment	> 24	> 2000	≤ 10000	≤ 0.05	> 76	Infested	Not infected	Infested	Not infested	-0.349451103236129	-0.505511166706636
Cat	< 5	Female	Neutered	Urban	Apartment	> 24	> 2000	≤ 10000	≤ 0.05	> 76	Infested	Not infected	Infested	Not infested	-0.361074012615174	-0.548834336496402
Cat	< 5	Male	Neutered	Urban	Apartment	> 24	> 2000	≤ 10000	≤ 0.05	> 76	Not infested	Not infected	Not infested	Not infested	0.0963020064432042	-0.603219760147956
Cat	< 5	Female	Neutered	Urban	Apartment	> 24	> 2000	≤ 10000	≤ 0.05	> 76	Not infested	Not infected	Not infested	Not infested	0.0846790970641593	-0.646542929937722
Cat	< 5	Female	Neutered	Urban	Apartment	> 24	> 2000	≤ 10000	≤ 0.05	> 76	Not infested	Not infected	Not infested	Not infested	0.0846790970641593	-0.646542929937722
Cat	< 5	Male	Neutered	Urban	Apartment	> 24	> 2000	≤ 10000	≤ 0.05	> 76	Infested	Not infected	Infested	Not infested	-0.349451103236129	-0.505511166706636
Cat	5 to 15	Male	Neutered	Urban	Apartment	> 24	> 2000	≤ 10000	≤ 0.05	> 76	Infested	Not infected	Infested	Not infested	-0.299040218314164	-0.701641334533105
Cat	5 to 15	Female	Neutered	Urban	Apartment	> 24	> 2000	≤ 10000	≤ 0.05	> 76	Not infested	Not infected	Not infested	Not infested	0.135089981986124	-0.84267309776419
Cat	< 5	Male	Neutered	Urban	Apartment	> 24	> 2000	≤ 10000	≤ 0.05	> 76	Infested	Not infected	Not infested	Infested	-0.229234714612003	-0.324512108721404
Cat	< 5	Female	Neutered	Urban	Apartment	> 24	> 2000	≤ 10000	≤ 0.05	> 76	Not infested	Not infected	Not infested	Not infested	0.0846790970641593	-0.646542929937722
Cat	< 5	Male	Neutered	Urban	Apartment	> 24	> 2000	≤ 10000	≤ 0.05	> 76	Infested	Not infected	Infested	Not infested	-0.349451103236129	-0.505511166706636
Cat	< 5	Male	Neutered	Urban	Apartment	> 24	> 2000	≤ 10000	≤ 0.05	> 76	Infested	Not infected	Infested	Not infested	-0.349451103236129	-0.505511166706636
Cat	< 5	Male	Neutered	Urban	Apartment	> 24	> 2000	≤ 10000	≤ 0.05	> 76	Infested	Not infected	Infested	Not infested	-0.349451103236129	-0.505511166706636
Cat	< 5	Male	Neutered	Urban	Apartment	> 24	> 2000	≤ 10000	≤ 0.05	> 76	Not infested	Not infected	Not infested	Not infested	0.0963020064432042	-0.603219760147956
Cat	< 5	Male	Neutered	Urban	Apartment	> 24	> 2000	≤ 10000	≤ 0.05	> 76	Infested	Not infected	Infested	Not infested	-0.349451103236129	-0.505511166706636
Cat	< 5	Male	Neutered	Urban	Apartment	> 24	> 2000	≤ 10000	≤ 0.05	> 76	Not infested	Not infected	Not infested	Not infested	0.0963020064432042	-0.603219760147956
Cat	5 to 15	Female	Neutered	Urban	Apartment	> 24	> 2000	≤ 10000	≤ 0.05	> 76	Infested	Not infected	Infested	Not infested	-0.310663127693209	-0.74496450432287
Cat	5 to 15	Female	Neutered	Urban	House with garden	> 24	> 2000	≤ 10000	≤ 0.05	> 76	Not infested	Not infected	Not infested	Not infested	0.0154234497022528	-0.714027970229979
Cat	< 5	Male	Neutered	Urban	Apartment	> 24	> 2000	≤ 10000	≤ 0.05	> 76	Infested	Not infected	Infested	Not infested	-0.349451103236129	-0.505511166706636
Cat	< 5	Female	Neutered	Urban	Apartment	> 24	> 2000	≤ 10000	≤ 0.05	> 76	Infested	Not infected	Infested	Not infested	-0.361074012615174	-0.548834336496402
Cat	5 to 15	Female	Neutered	Urban	Apartment	> 24	> 2000	≤ 10000	≤ 0.05	> 76	Infested	Not infected	Infested	Not infested	-0.310663127693209	-0.74496450432287
Cat	< 5	Male	Neutered	Urban	Apartment	> 24	> 2000	≤ 10000	≤ 0.05	> 76	Not infested	Not infected	Not infested	Not infested	0.0963020064432042	-0.603219760147956
Cat	5 to 15	Male	Neutered	Urban	Apartment	> 24	> 2000	≤ 10000	≤ 0.05	> 76	Not infested	Not infected	Not infested	Not infested	0.146712891365169	-0.799349927974425
Cat	< 5	Male	Neutered	Urban	Apartment	> 24	> 2000	≤ 10000	≤ 0.05	> 76	Not infested	Not infected	Not infested	Not infested	0.0963020064432042	-0.603219760147956
Cat	< 5	Female	Neutered	Urban	Apartment	> 24	> 2000	≤ 10000	≤ 0.05	> 76	Infested	Not infected	Not infested	Infested	-0.240857623991048	-0.367835278511169
Cat	< 5	Male	Neutered	Urban	Apartment	> 24	> 2000	≤ 10000	≤ 0.05	> 76	Infested	Not infected	Infested	Not infested	-0.349451103236129	-0.505511166706636
Cat	< 5	Female	Intact	Urban	Apartment	> 24	> 2000	≤ 10000	≤ 0.05	> 76	Infested	Not infected	Infested	Not infested	-0.376212003304388	-0.34267526485896
Cat	5 to 15	Female	Neutered	Urban	Apartment	> 24	> 2000	≤ 10000	≤ 0.05	> 76	Infested	Not infected	Infested	Not infested	-0.310663127693209	-0.74496450432287
Cat	5 to 15	Male	Neutered	Urban	Apartment	> 24	> 2000	≤ 10000	≤ 0.05	> 76	Infested	Not infected	Infested	Not infested	-0.299040218314164	-0.701641334533105
Cat	5 to 15	Male	Neutered	Urban	Apartment	> 24	> 2000	≤ 10000	≤ 0.05	> 76	Not infested	Not infected	Not infested	Not infested	0.146712891365169	-0.799349927974425
Cat	> 15	Male	Neutered	Urban	Apartment	> 24	> 2000	≤ 10000	≤ 0.05	> 76	Infested	Not infected	Infested	Infested	-0.478775571928075	-0.548947743273483
Cat	< 5	Male	Neutered	Urban	Apartment	> 24	> 2000	≤ 10000	≤ 0.05	> 76	Not infested	Not infected	Not infested	Not infested	0.0963020064432042	-0.603219760147956
Cat	5 to 15	Female	Neutered	Urban	Apartment	> 24	> 2000	≤ 10000	≤ 0.05	> 76	Infested	Not infected	Infested	Not infested	-0.310663127693209	-0.74496450432287
Cat	5 to 15	Male	Neutered	Urban	Apartment	> 24	> 2000	≤ 10000	≤ 0.05	> 76	Infested	Not infected	Infested	Not infested	-0.299040218314164	-0.701641334533105
Cat	5 to 15	Female	Neutered	Urban	Apartment	> 24	> 2000	≤ 10000	≤ 0.05	> 76	Infested	Not infected	Infested	Not infested	-0.310663127693209	-0.74496450432287
Cat	< 5	Female	Neutered	Urban	House with garden	> 24	> 2000	≤ 10000	≤ 0.05	> 76	Not infested	Not infected	Not infested	Not infested	-0.0349874352197119	-0.51789780240351
Cat	< 5	Male	Neutered	Urban	House with garden	> 24	> 2000	≤ 10000	≤ 0.05	> 76	Infested	Not infected	Infested	Not infested	-0.46911763552	-0.376866039172425
Cat	< 5	Female	Neutered	Urban	Apartment	> 24	> 2000	≤ 10000	≤ 0.05	> 76	Infested	Not infected	Infested	Not infested	-0.361074012615174	-0.548834336496402
Cat	5 to 15	Female	Neutered	Urban	Apartment	> 24	> 2000	≤ 10000	≤ 0.05	> 76	Infested	Not infected	Infested	Not infested	-0.310663127693209	-0.74496450432287
Cat	5 to 15	Female	Neutered	Urban	House with garden	> 24	> 2000	≤ 10000	≤ 0.05	> 76	Not infested	Not infected	Not infested	Not infested	0.0154234497022528	-0.714027970229979
Cat	5 to 15	Female	Intact	Urban	Apartment	> 24	> 2000	≤ 10000	≤ 0.05	> 76	Infested	Not infected	Infested	Not infested	-0.325801118382424	-0.538805432685428
Cat	5 to 15	Male	Neutered	Urban	Apartment	> 24	> 2000	≤ 10000	≤ 0.05	> 76	Not infested	Not infected	Not infested	Not infested	0.146712891365169	-0.799349927974425
Cat	5 to 15	Male	Neutered	Urban	Apartment	> 24	> 2000	≤ 10000	≤ 0.05	> 76	Infested	Not infected	Infested	Not infested	-0.299040218314164	-0.701641334533105
Cat	5 to 15	Female	Neutered	Urban	Apartment	> 24	> 2000	≤ 10000	≤ 0.05	> 76	Infested	Not infected	Infested	Not infested	-0.310663127693209	-0.74496450432287
Cat	< 5	Female	Intact	Urban	Apartment	> 24	> 2000	≤ 10000	≤ 0.05	> 76	Infested	Not infected	Infested	Not infested	-0.376212003304388	-0.34267526485896
Cat	5 to 15	Male	Neutered	Urban	Apartment	> 24	> 2000	≤ 10000	≤ 0.05	> 76	Infested	Not infected	Infested	Not infested	-0.299040218314164	-0.701641334533105
Cat	< 5	Male	Neutered	Urban	Apartment	> 24	> 2000	≤ 10000	≤ 0.05	> 76	Not infested	Not infected	Not infested	Not infested	0.0963020064432042	-0.603219760147956
Cat	< 5	Male	Neutered	Urban	Apartment	> 24	> 2000	≤ 10000	≤ 0.05	> 76	Infested	Not infected	Infested	Not infested	-0.349451103236129	-0.505511166706636
Cat	< 5	Female	Neutered	Urban	Apartment	> 24	> 2000	≤ 10000	≤ 0.05	> 76	Not infested	Not infected	Not infested	Not infested	0.0846790970641593	-0.646542929937722
Cat	5 to 15	Male	Neutered	Urban	Apartment	> 24	> 2000	≤ 10000	≤ 0.05	> 76	Infested	Not infected	Infested	Not infested	-0.299040218314164	-0.701641334533105
Cat	5 to 15	Female	Neutered	Urban	Apartment	> 24	> 2000	≤ 10000	≤ 0.05	> 76	Not infested	Not infected	Not infested	Not infested	0.135089981986124	-0.84267309776419
Cat	5 to 15	Female	Neutered	Urban	Apartment	> 24	> 2000	≤ 10000	≤ 0.05	> 76	Infested	Not infected	Infested	Not infested	-0.310663127693209	-0.74496450432287
Cat	< 5	Female	Neutered	Urban	Apartment	> 24	> 2000	≤ 10000	≤ 0.05	> 76	Not infested	Not infected	Not infested	Not infested	0.0846790970641593	-0.646542929937722
Cat	5 to 15	Female	Neutered	Urban	Apartment	> 24	> 2000	≤ 10000	≤ 0.05	> 76	Infested	Not infected	Infested	Not infested	-0.310663127693209	-0.74496450432287
Cat	5 to 15	Male	Neutered	Urban	Apartment	> 24	> 2000	≤ 10000	≤ 0.05	> 76	Not infested	Not infected	Not infested	Not infested	0.146712891365169	-0.799349927974425
Cat	5 to 15	Male	Neutered	Urban	Apartment	> 24	> 2000	≤ 10000	≤ 0.05	> 76	Infested	Not infected	Infested	Not infested	-0.299040218314164	-0.701641334533105
Cat	< 5	Male	Neutered	Urban	Apartment	> 24	> 2000	≤ 10000	≤ 0.05	> 76	Not infested	Not infected	Not infested	Not infested	0.0963020064432042	-0.603219760147956
Cat	< 5	Female	Neutered	Urban	Apartment	> 24	> 2000	≤ 10000	≤ 0.05	> 76	Infested	Not infected	Infested	Not infested	-0.361074012615174	-0.548834336496402
Cat	< 5	Male	Neutered	Urban	Apartment	> 24	> 2000	≤ 10000	≤ 0.05	> 76	Not infested	Not infected	Not infested	Not infested	0.0963020064432042	-0.603219760147956
Cat	< 5	Male	Neutered	Urban	Apartment	> 24	> 2000	≤ 10000	≤ 0.05	> 76	Infested	Not infected	Infested	Infested	-0.458192802983317	-0.309043742824701
Cat	< 5	Male	Neutered	Urban	Apartment	> 24	> 2000	≤ 10000	≤ 0.05	> 76	Infested	Not infected	Not infested	Infested	-0.229234714612003	-0.324512108721404
Cat	< 5	Male	Neutered	Urban	Apartment	> 24	> 2000	≤ 10000	≤ 0.05	> 76	Infested	Not infected	Not infested	Infested	-0.229234714612003	-0.324512108721404
Cat	< 5	Female	Intact	Urban	Apartment	> 24	> 2000	≤ 10000	≤ 0.05	> 76	Infested	Not infected	Infested	Not infested	-0.376212003304388	-0.34267526485896
Cat	5 to 15	Female	Neutered	Urban	Apartment	> 24	> 2000	≤ 10000	≤ 0.05	> 76	Not infested	Not infected	Not infested	Not infested	0.135089981986124	-0.84267309776419
Cat	< 5	Female	Neutered	Urban	Apartment	> 24	> 2000	≤ 10000	≤ 0.05	> 76	Infested	Not infected	Infested	Not infested	-0.361074012615174	-0.548834336496402
Cat	< 5	Female	Neutered	Urban	Apartment	> 24	> 2000	≤ 10000	≤ 0.05	> 76	Not infested	Not infected	Not infested	Not infested	0.0846790970641593	-0.646542929937722
Cat	< 5	Male	Neutered	Urban	Apartment	> 24	> 2000	≤ 10000	≤ 0.05	> 76	Not infested	Not infected	Not infested	Not infested	0.0963020064432042	-0.603219760147956
Cat	< 5	Female	Neutered	Urban	Apartment	> 24	> 2000	≤ 10000	≤ 0.05	> 76	Not infested	Not infected	Not infested	Not infested	0.0846790970641593	-0.646542929937722
Cat	5 to 15	Male	Neutered	Urban	Apartment	> 24	> 2000	≤ 10000	≤ 0.05	> 76	Not infested	Not infected	Not infested	Not infested	0.146712891365169	-0.799349927974425
Cat	5 to 15	Male	Neutered	Urban	Apartment	> 24	> 2000	≤ 10000	≤ 0.05	> 76	Not infested	Not infected	Not infested	Not infested	0.146712891365169	-0.799349927974425
Cat	< 5	Male	Neutered	Urban	Apartment	> 24	> 2000	≤ 10000	≤ 0.05	> 76	Not infested	Not infected	Not infested	Not infested	0.0963020064432042	-0.603219760147956
Cat	< 5	Male	Neutered	Urban	Apartment	> 24	> 2000	≤ 10000	≤ 0.05	> 76	Not infested	Not infected	Not infested	Not infested	0.0963020064432042	-0.603219760147956
Cat	< 5	Female	Neutered	Urban	Apartment	> 24	> 2000	≤ 10000	≤ 0.05	> 76	Not infested	Not infected	Not infested	Not infested	0.0846790970641593	-0.646542929937722
Cat	< 5	Female	Neutered	Urban	Apartment	> 24	> 2000	≤ 10000	≤ 0.05	> 76	Not infested	Not infected	Not infested	Not infested	0.0846790970641593	-0.646542929937722
Cat	< 5	Female	Neutered	Urban	House with garden	> 24	> 2000	≤ 10000	≤ 0.05	> 76	Not infested	Not infected	Not infested	Not infested	-0.0349874352197119	-0.51789780240351
Cat	< 5	Male	Neutered	Urban	House with garden	> 24	> 2000	≤ 10000	≤ 0.05	> 76	Not infested	Not infected	Not infested	Not infested	-0.023364525840667	-0.474574632613745
Cat	< 5	Female	Neutered	Urban	Apartment	> 24	> 2000	≤ 10000	≤ 0.05	> 76	Infested	Not infected	Infested	Not infested	-0.361074012615174	-0.548834336496402
Cat	< 5	Female	Neutered	Urban	House with garden	> 24	> 2000	≤ 10000	≤ 0.05	> 76	Infested	Not infected	Infested	Not infested	-0.480740544899045	-0.42018920896219
Cat	< 5	Female	Neutered	Urban	House with garden	> 24	> 2000	≤ 10000	≤ 0.05	> 76	Infested	Not infected	Infested	Not infested	-0.480740544899045	-0.42018920896219
Cat	> 15	Female	Neutered	Urban	Apartment	> 24	> 2000	≤ 10000	≤ 0.05	> 76	Infested	Not infected	Infested	Not infested	-0.381656781559932	-0.788738336945184
Cat	5 to 15	Male	Neutered	Urban	Apartment	> 24	> 2000	≤ 10000	≤ 0.05	> 76	Not infested	Not infected	Not infested	Not infested	0.146712891365169	-0.799349927974425
Cat	5 to 15	Male	Neutered	Urban	Apartment	> 24	> 2000	≤ 10000	≤ 0.05	> 76	Not infested	Not infected	Not infested	Not infested	0.146712891365169	-0.799349927974425
Cat	< 5	Female	Neutered	Urban	Apartment	> 24	> 2000	≤ 10000	≤ 0.05	> 76	Not infested	Not infected	Not infested	Not infested	0.0846790970641593	-0.646542929937722
Cat	< 5	Male	Neutered	Urban	Apartment	> 24	> 2000	≤ 10000	≤ 0.05	> 76	Not infested	Not infected	Not infested	Not infested	0.0963020064432042	-0.603219760147956
Cat	< 5	Male	Neutered	Urban	Apartment	> 24	> 2000	≤ 10000	≤ 0.05	> 76	Not infested	Not infected	Not infested	Not infested	0.0963020064432042	-0.603219760147956
Cat	< 5	Male	Neutered	Urban	Apartment	> 24	> 2000	≤ 10000	≤ 0.05	> 76	Infested	Not infected	Infested	Not infested	-0.349451103236129	-0.505511166706636
Cat	< 5	Male	Neutered	Urban	Apartment	> 24	> 2000	≤ 10000	≤ 0.05	> 76	Infested	Not infected	Infested	Not infested	-0.349451103236129	-0.505511166706636
Cat	5 to 15	Female	Neutered	Urban	Apartment	> 24	> 2000	≤ 10000	≤ 0.05	> 76	Not infested	Not infected	Not infested	Not infested	0.135089981986124	-0.84267309776419
Cat	< 5	Female	Neutered	Urban	Apartment	> 24	> 2000	≤ 10000	≤ 0.05	> 76	Not infested	Not infected	Not infested	Not infested	0.0846790970641593	-0.646542929937722
Cat	< 5	Female	Neutered	Urban	Apartment	> 24	> 2000	≤ 10000	≤ 0.05	> 76	Infested	Not infected	Infested	Not infested	-0.361074012615174	-0.548834336496402
Cat	< 5	Female	Neutered	Urban	Apartment	> 24	> 2000	≤ 10000	≤ 0.05	> 76	Not infested	Not infected	Not infested	Not infested	0.0846790970641593	-0.646542929937722
Cat	< 5	Male	Neutered	Urban	Apartment	> 24	> 2000	≤ 10000	≤ 0.05	> 76	Infested	Not infected	Infested	Not infested	-0.349451103236129	-0.505511166706636
Cat	< 5	Male	Neutered	Urban	Apartment	> 24	> 2000	≤ 10000	≤ 0.05	> 76	Not infested	Not infected	Not infested	Not infested	0.0963020064432042	-0.603219760147956
Cat	< 5	Female	Neutered	Urban	Apartment	> 24	> 2000	≤ 10000	≤ 0.05	> 76	Infested	Not infected	Infested	Not infested	-0.361074012615174	-0.548834336496402
Cat	< 5	Female	Neutered	Urban	Apartment	> 24	> 2000	≤ 10000	≤ 0.05	> 76	Not infested	Not infected	Not infested	Not infested	0.0846790970641593	-0.646542929937722
Cat	< 5	Female	Neutered	Urban	Apartment	> 24	> 2000	≤ 10000	≤ 0.05	> 76	Infested	Not infected	Infested	Not infested	-0.361074012615174	-0.548834336496402
Cat	< 5	Female	Neutered	Urban	Apartment	> 24	> 2000	≤ 10000	≤ 0.05	> 76	Not infested	Not infected	Not infested	Not infested	0.0846790970641593	-0.646542929937722
Cat	< 5	Male	Neutered	Urban	Apartment	> 24	> 2000	≤ 10000	≤ 0.05	> 76	Not infested	Not infected	Not infested	Not infested	0.0963020064432042	-0.603219760147956
Dog	> 15	Female	Neutered	Urban	House with garden	≤ 24	> 2000	≤ 10000	> 0.05	> 76	Not infested	Not infected	Not infested	Not infested	-0.00498947606415022	-0.611303612637358
Dog	> 15	Female	Neutered	Urban	House with garden	≤ 24	> 2000	≤ 10000	> 0.05	> 76	Not infested	Not infected	Not infested	Not infested	-0.00498947606415022	-0.611303612637358
Dog	5 to 15	Female	Neutered	Urban	Apartment	≤ 24	> 2000	≤ 10000	> 0.05	> 76	Not infested	Not infected	Not infested	Not infested	0.185670710086443	-0.696174907549255
Dog	5 to 15	Female	Intact	Rural	House with garden	≤ 24	> 2000	≤ 10000	> 0.05	> 76	Infested	Infected	Infested	Not infested	-0.790430068447067	-0.216443376162652
Dog	5 to 15	Female	Neutered	Urban	House with garden	≤ 24	> 2000	≤ 10000	> 0.05	> 76	Not infested	Not infected	Not infested	Not infested	0.0660041778025723	-0.567529780015044
Dog	< 5	Female	Neutered	Rural	House with garden	≤ 24	> 2000	≤ 10000	> 0.05	> 76	Infested	Not infected	Infested	Not infested	-0.634067781869802	-0.264326202969169
Cat	< 5	Female	Neutered	Urban	Apartment	≤ 24	> 2000	≤ 10000	> 0.05	> 76	Not infested	Not infected	Not infested	Not infested	0.119088432691706	-0.442471725476457
Cat	< 5	Male	Neutered	Urban	Apartment	≤ 24	> 2000	≤ 10000	> 0.05	> 76	Not infested	Not infected	Not infested	Not infested	0.130711342070751	-0.399148555686692
Cat	< 5	Female	Neutered	Urban	Apartment	≤ 24	> 2000	≤ 10000	> 0.05	> 76	Not infested	Not infected	Not infested	Not infested	0.119088432691706	-0.442471725476457
Cat	< 5	Male	Neutered	Rural	House with garden	≤ 24	> 2000	≤ 10000	> 0.05	> 76	Infested	Not infected	Infested	Not infested	-0.638616264963531	-0.163430018933073
Cat	< 5	Male	Neutered	Urban	House with garden	≤ 24	> 2000	≤ 10000	> 0.05	> 76	Not infested	Not infected	Not infested	Not infested	0.0110448097868794	-0.27050342815248
Cat	< 5	Male	Neutered	Rural	Apartment	≤ 24	> 2000	≤ 10000	> 0.05	> 76	Not infested	Not infected	Not infested	Not infested	-0.073196623000326	-0.389783739908605
Cat	< 5	Male	Neutered	Rural	House with garden	≤ 24	> 2000	≤ 10000	> 0.05	> 76	Not infested	Not infected	Not infested	Not infested	-0.192863155284197	-0.261138612374394
Cat	< 5	Female	Neutered	Rural	House with garden	≤ 24	> 2000	≤ 10000	> 0.05	> 76	Not infested	Not infected	Not infested	Not infested	-0.204486064663242	-0.304461782164159
Cat	5 to 15	Male	Neutered	Rural	House with garden	≤ 24	> 2000	≤ 10000	> 0.05	> 76	Not infested	Not infected	Not infested	Not infested	-0.142452270362232	-0.457268780200862
Cat	< 5	Male	Intact	Urban	Apartment	≤ 24	> 2000	≤ 10000	> 0.05	> 76	Not infested	Not infected	Not infested	Not infested	0.115573351381536	-0.19298948404925
Cat	< 5	Male	Neutered	Rural	House with garden	≤ 24	> 2000	≤ 10000	> 0.05	> 76	Infested	Not infected	Infested	Not infested	-0.638616264963531	-0.163430018933073
Cat	< 5	Male	Intact	Urban	House with garden	≤ 24	> 2000	≤ 10000	> 0.05	> 76	Not infested	Not infected	Not infested	Not infested	-0.00409318090233478	-0.0643443565150386
Cat	< 5	Female	Neutered	Rural	House with garden	≤ 24	> 2000	≤ 10000	> 0.05	> 76	Not infested	Not infected	Not infested	Not infested	-0.204486064663242	-0.304461782164159
Cat	< 5	Female	Neutered	Rural	House with garden	≤ 24	> 2000	≤ 10000	> 0.05	> 76	Not infested	Not infected	Not infested	Not infested	-0.204486064663242	-0.304461782164159
Cat	< 5	Male	Neutered	Urban	House with garden	≤ 24	> 2000	≤ 10000	> 0.05	> 76	Not infested	Not infected	Not infested	Not infested	0.0110448097868794	-0.27050342815248
Cat	5 to 15	Male	Neutered	Rural	House with garden	≤ 24	> 2000	≤ 10000	> 0.05	> 76	Not infested	Not infected	Not infested	Not infested	-0.142452270362232	-0.457268780200862
Cat	< 5	Female	Neutered	Rural	Apartment	≤ 24	> 2000	≤ 10000	> 0.05	> 76	Not infested	Not infected	Not infested	Not infested	-0.0848195323793709	-0.43310690969837
Cat	< 5	Male	Neutered	Rural	Apartment	≤ 24	> 2000	≤ 10000	> 0.05	> 76	Infested	Not infected	Infested	Not infested	-0.518949732679659	-0.292075146467285
Cat	< 5	Male	Intact	Urban	Apartment	≤ 24	> 2000	≤ 10000	> 0.05	> 76	Not infested	Not infected	Not infested	Not infested	0.115573351381536	-0.19298948404925
Cat	> 15	Male	Neutered	Rural	Apartment	≤ 24	> 2000	≤ 10000	> 0.05	> 76	Infested	Not infected	Infested	Not infested	-0.539532501624417	-0.531979146916068
Cat	< 5	Female	Neutered	Urban	Apartment	≤ 24	> 2000	≤ 10000	> 0.05	> 76	Not infested	Not infected	Not infested	Not infested	0.119088432691706	-0.442471725476457
Cat	< 5	Female	Neutered	Urban	House with garden	≤ 24	> 2000	≤ 10000	> 0.05	> 76	Not infested	Not infected	Not infested	Not infested	-0.000578099592165527	-0.313826597942246
Cat	< 5	Male	Neutered	Urban	House with garden	≤ 24	> 2000	≤ 10000	> 0.05	> 76	Not infested	Not infected	Not infested	Not infested	0.0110448097868794	-0.27050342815248
Cat	< 5	Female	Neutered	Urban	House with garden	≤ 24	> 2000	≤ 10000	> 0.05	> 76	Not infested	Not infected	Not infested	Not infested	-0.000578099592165527	-0.313826597942246
Cat	< 5	Female	Intact	Urban	House with garden	≤ 24	> 2000	≤ 10000	> 0.05	> 76	Not infested	Not infected	Not infested	Not infested	-0.0157160902813797	-0.107667526304804
Cat	< 5	Female	Intact	Urban	Apartment	≤ 24	> 2000	≤ 10000	> 0.05	> 76	Not infested	Not infected	Not infested	Not infested	0.103950442002492	-0.236312653839015
Cat	< 5	Female	Intact	Rural	Apartment	≤ 24	> 2000	≤ 10000	> 0.05	> 76	Not infested	Not infected	Not infested	Not infested	-0.0999575230685851	-0.226947838060928
Cat	< 5	Female	Neutered	Urban	House with garden	≤ 24	> 2000	≤ 10000	> 0.05	> 76	Not infested	Not infected	Not infested	Not infested	-0.000578099592165527	-0.313826597942246
Dog	< 5	Female	Neutered	Rural	House with garden	≤ 24	> 2000	≤ 10000	> 0.05	> 76	Infested	Infected	Not infested	Not infested	-0.596744874308504	-0.241940645870329
Dog	< 5	Female	Intact	Rural	Apartment	≤ 24	> 2000	≤ 10000	> 0.05	> 76	Not infested	Not infected	Not infested	Not infested	-0.083786130595812	-0.284520852307259
Dog	< 5	Male	Neutered	Urban	Apartment	≤ 24	> 2000	≤ 10000	> 0.05	> 76	Not infested	Not infected	Not infested	Not infested	0.146882734543524	-0.456721569933022
Dog	< 5	Male	Neutered	Urban	Apartment	≤ 24	> 2000	≤ 10000	> 0.05	> 76	Infested	Infected	Infested	Not infested	-0.490505555945825	-0.321159053496159
Dog	5 to 15	Female	Neutered	Urban	Apartment	≤ 24	> 2000	≤ 10000	> 0.05	> 76	Not infested	Not infected	Not infested	Not infested	0.185670710086443	-0.696174907549255
Dog	5 to 15	Female	Neutered	Urban	Apartment	≤ 24	> 2000	≤ 10000	> 0.05	> 76	Infested	Not infected	Infested	Not infested	-0.26008239959289	-0.598466314107935
Dog	< 5	Male	Neutered	Urban	House with garden	≤ 24	> 2000	≤ 10000	> 0.05	> 76	Not infested	Not infected	Not infested	Not infested	0.0272162022596525	-0.328076442398811
Dog	5 to 15	Female	Intact	Urban	Apartment	≤ 24	> 2000	≤ 10000	> 0.05	> 76	Not infested	Not infected	Not infested	Not infested	0.170532719397229	-0.490015835911814
Dog	< 5	Female	Intact	Urban	House with garden	≤ 24	> 2000	≤ 10000	> 0.05	> 76	Not infested	Not infected	Not infested	Not infested	0.00045530219139343	-0.165240540551134
Dog	5 to 15	Female	Intact	Rural	House with garden	≤ 24	> 2000	≤ 10000	> 0.05	> 76	Not infested	Not infected	Not infested	Not infested	-0.153041777957718	-0.352005892599516
Dog	5 to 15	Female	Intact	Urban	House with garden	≤ 24	> 2000	≤ 10000	> 0.05	> 76	Not infested	Not infected	Not infested	Not infested	0.0508661871133581	-0.361370708377602
Dog	< 5	Female	Neutered	Rural	Apartment	≤ 24	> 2000	≤ 10000	> 0.05	> 76	Not infested	Not infected	Not infested	Not infested	-0.0686481399065978	-0.490679923944701
Dog	< 5	Female	Intact	Urban	Apartment	≤ 24	> 2000	≤ 10000	> 0.05	> 76	Infested	Not infected	Infested	Not infested	-0.325631275204069	-0.196177074644025
Dog	5 to 15	Female	Neutered	Urban	House with garden	≤ 24	> 2000	≤ 10000	> 0.05	> 76	Not infested	Not infected	Not infested	Not infested	0.0660041778025723	-0.567529780015044
Dog	5 to 15	Male	Neutered	Urban	Apartment	≤ 24	> 2000	≤ 10000	> 0.05	> 76	Not infested	Not infected	Not infested	Not infested	0.197293619465488	-0.65285173775949
Dog	5 to 15	Male	Neutered	Rural	House with garden	≤ 24	> 2000	≤ 10000	> 0.05	> 76	Not infested	Not infected	Not infested	Not infested	-0.126280877889459	-0.514841794447192
Dog	5 to 15	Female	Intact	Urban	Apartment	≤ 24	> 2000	≤ 10000	> 0.05	> 76	Not infested	Not infected	Not infested	Not infested	0.170532719397229	-0.490015835911814
Dog	< 5	Female	Neutered	Urban	Apartment	≤ 24	> 2000	≤ 10000	> 0.05	> 76	Not infested	Not infected	Not infested	Not infested	0.135259825164479	-0.500044739722787
Dog	< 5	Female	Intact	Rural	House with garden	≤ 24	> 2000	≤ 10000	> 0.05	> 76	Infested	Infected	Infested	Not infested	-0.840840953369032	-0.0203132083361843
Dog	> 15	Male	Neutered	Urban	Apartment	≤ 24	> 2000	≤ 10000	> 0.05	> 76	Not infested	Not infected	Not infested	Not infested	0.126299965598766	-0.696625570381805
Dog	5 to 15	Female	Intact	Urban	Apartment	≤ 24	> 2000	≤ 10000	> 0.05	> 76	Not infested	Not infected	Not infested	Not infested	0.170532719397229	-0.490015835911814
Dog	< 5	Male	Neutered	Rural	House with garden	≤ 24	> 2000	≤ 10000	> 0.05	> 76	Not infested	Not infected	Not infested	Not infested	-0.176691762811424	-0.318711626620724
Dog	5 to 15	Female	Neutered	Urban	House with garden	≤ 24	> 2000	≤ 10000	> 0.05	> 76	Not infested	Not infected	Not infested	Not infested	0.0660041778025723	-0.567529780015044
Dog	< 5	Female	Neutered	Rural	Apartment	≤ 24	> 2000	≤ 10000	> 0.05	> 76	Not infested	Not infected	Not infested	Not infested	-0.0686481399065978	-0.490679923944701
Dog	5 to 15	Male	Neutered	Urban	Apartment	≤ 24	> 2000	≤ 10000	> 0.05	> 76	Not infested	Not infected	Not infested	Not infested	0.197293619465488	-0.65285173775949
Dog	5 to 15	Male	Intact	Urban	Apartment	≤ 24	> 2000	≤ 10000	> 0.05	> 76	Infested	Not infected	Infested	Not infested	-0.263597480903059	-0.348984072680728
Dog	5 to 15	Male	Neutered	Rural	Apartment	≤ 24	> 2000	≤ 10000	> 0.05	> 76	Infested	Not infected	Infested	Not infested	-0.452367455284922	-0.545778328540083
Dog	5 to 15	Male	Neutered	Rural	Apartment	≤ 24	> 2000	≤ 10000	> 0.05	> 76	Not infested	Not infected	Not infested	Not infested	-0.00661434560558826	-0.643486921981403
Dog	< 5	Male	Neutered	Rural	House with garden	≤ 24	> 2000	≤ 10000	> 0.05	> 76	Not infested	Not infected	Not infested	Not infested	-0.176691762811424	-0.318711626620724
Dog	5 to 15	Male	Intact	Rural	House with garden	≤ 24	> 2000	≤ 10000	> 0.05	> 76	Not infested	Not infected	Not infested	Not infested	-0.141418868578674	-0.308682722809751
Dog	5 to 15	Male	Intact	Rural	House with garden	≤ 24	> 2000	≤ 10000	> 0.05	> 76	Not infested	Not infected	Not infested	Not infested	-0.141418868578674	-0.308682722809751
Dog	5 to 15	Female	Intact	Urban	Apartment	≤ 24	> 2000	≤ 10000	> 0.05	> 76	Not infested	Not infected	Not infested	Not infested	0.170532719397229	-0.490015835911814
Dog	< 5	Male	Intact	Urban	Apartment	≤ 24	> 2000	≤ 10000	> 0.05	> 76	Not infested	Not infected	Not infested	Not infested	0.13174474385431	-0.25056249829558
Dog	5 to 15	Female	Neutered	Urban	Apartment	≤ 24	> 2000	≤ 10000	> 0.05	> 76	Not infested	Not infected	Not infested	Not infested	0.185670710086443	-0.696174907549255
Dog	< 5	Male	Neutered	Urban	House with garden	≤ 24	> 2000	≤ 10000	> 0.05	> 76	Not infested	Not infected	Not infested	Not infested	0.0272162022596525	-0.328076442398811
Dog	< 5	Male	Neutered	Urban	House with garden	≤ 24	> 2000	≤ 10000	> 0.05	> 76	Not infested	Not infected	Not infested	Not infested	0.0272162022596525	-0.328076442398811
Dog	< 5	Female	Neutered	Urban	House with garden	≤ 24	> 2000	≤ 10000	> 0.05	> 76	Not infested	Not infected	Not infested	Not infested	0.0155932928806076	-0.371399612188576
Dog	< 5	Female	Neutered	Rural	House with garden	≤ 24	> 2000	≤ 10000	> 0.05	> 76	Infested	Not infected	Not infested	Infested	-0.513851393245677	-0.0833271449839362
Dog	< 5	Female	Neutered	Rural	House with garden	≤ 24	> 2000	≤ 10000	> 0.05	> 76	Infested	Not infected	Infested	Not infested	-0.634067781869802	-0.264326202969169
Dog	< 5	Female	Neutered	Rural	House with garden	≤ 24	> 2000	≤ 10000	> 0.05	> 76	Infested	Infected	Infested	Not infested	-0.825702962679818	-0.226472279973626
Dog	< 5	Male	Intact	Rural	House with garden	≤ 24	> 2000	≤ 10000	> 0.05	> 76	Infested	Not infected	Infested	Not infested	-0.637582863179972	-0.014843961541962
Dog	< 5	Female	Neutered	Rural	House with garden	≤ 24	> 2000	≤ 10000	> 0.05	> 76	Not infested	Not infected	Not infested	Not infested	-0.188314672190469	-0.362034796410489
Dog	5 to 15	Female	Neutered	Rural	House with garden	≤ 24	> 2000	≤ 10000	> 0.05	> 76	Not infested	Not infected	Not infested	Not infested	-0.137903787268504	-0.558164964236957
Dog	5 to 15	Female	Neutered	Rural	House with garden	≤ 24	> 2000	≤ 10000	> 0.05	> 76	Not infested	Not infected	Not infested	Not infested	-0.137903787268504	-0.558164964236957
Dog	< 5	Female	Neutered	Rural	House with garden	≤ 24	> 2000	≤ 10000	> 0.05	> 76	Infested	Infected	Infested	Not infested	-0.825702962679818	-0.226472279973626
Dog	< 5	Female	Neutered	Rural	House with garden	≤ 24	> 2000	≤ 10000	> 0.05	> 76	Not infested	Not infected	Not infested	Not infested	-0.188314672190469	-0.362034796410489
Dog	< 5	Male	Neutered	Urban	Apartment	≤ 24	> 2000	≤ 10000	> 0.05	> 76	Infested	Not infected	Not infested	Infested	-0.178653986511684	-0.178013918506469
Dog	< 5	Male	Intact	Rural	House with garden	≤ 24	> 2000	≤ 10000	> 0.05	> 76	Infested	Infected	Infested	Not infested	-0.829218043989987	0.0230099614535809
Dog	< 5	Male	Intact	Rural	House with garden	≤ 24	> 2000	≤ 10000	> 0.05	> 76	Not infested	Not infected	Not infested	Not infested	-0.191829753500638	-0.112552554983282
Dog	< 5	Female	Neutered	Rural	House with garden	≤ 24	> 2000	≤ 10000	> 0.05	> 76	Not infested	Not infected	Not infested	Not infested	-0.188314672190469	-0.362034796410489
Dog	5 to 15	Female	Neutered	Urban	House with garden	≤ 24	> 2000	≤ 10000	> 0.05	> 76	Infested	Not infected	Infested	Not infested	-0.379748931876761	-0.469821186573724
Dog	5 to 15	Female	Intact	Urban	House with garden	≤ 24	> 2000	≤ 10000	> 0.05	> 76	Not infested	Not infected	Not infested	Not infested	0.0508661871133581	-0.361370708377602
Dog	5 to 15	Female	Neutered	Rural	House with garden	≤ 24	> 2000	≤ 10000	> 0.05	> 76	Infested	Infected	Not infested	Not infested	-0.54633398938654	-0.438070813696797
Dog	5 to 15	Female	Neutered	Urban	Apartment	≤ 24	> 2000	≤ 10000	> 0.05	> 76	Not infested	Not infected	Not infested	Not infested	0.185670710086443	-0.696174907549255
Dog	< 5	Female	Neutered	Rural	House with garden	≤ 24	> 2000	≤ 10000	> 0.05	> 76	Not infested	Not infected	Not infested	Not infested	-0.188314672190469	-0.362034796410489
Dog	5 to 15	Male	Intact	Urban	Apartment	≤ 24	> 2000	≤ 10000	> 0.05	> 76	Not infested	Not infected	Not infested	Not infested	0.182155628776274	-0.446692666122048
Dog	< 5	Female	Neutered	Urban	Apartment	≤ 24	> 2000	≤ 10000	> 0.05	> 76	Not infested	Not infected	Not infested	Not infested	0.135259825164479	-0.500044739722787
Dog	5 to 15	Male	Neutered	Urban	House with garden	≤ 24	> 2000	≤ 10000	> 0.05	> 76	Not infested	Not infected	Not infested	Not infested	0.0776270871816172	-0.524206610225279
Dog	< 5	Male	Neutered	Urban	Apartment	≤ 24	> 2000	≤ 10000	> 0.05	> 76	Not infested	Not infected	Not infested	Not infested	0.146882734543524	-0.456721569933022
Dog	5 to 15	Male	Intact	Urban	House with garden	≤ 24	> 2000	≤ 10000	> 0.05	> 76	Not infested	Not infected	Not infested	Not infested	0.062489096492403	-0.318047538587837
Dog	5 to 15	Male	Neutered	Urban	Apartment	≤ 24	> 2000	≤ 10000	> 0.05	> 76	Infested	Not infected	Not infested	Infested	-0.128243101589719	-0.374144086332937
Dog	5 to 15	Male	Intact	Urban	Apartment	≤ 24	> 2000	≤ 10000	> 0.05	> 76	Infested	Infected	Not infested	Not infested	-0.226274573341761	-0.326598515581888
Dog	< 5	Male	Neutered	Urban	House with garden	≤ 24	> 2000	≤ 10000	> 0.05	> 76	Not infested	Not infected	Not infested	Not infested	0.0272162022596525	-0.328076442398811
Dog	< 5	Male	Neutered	Urban	House with garden	≤ 24	> 2000	≤ 10000	> 0.05	> 76	Not infested	Not infected	Not infested	Not infested	0.0272162022596525	-0.328076442398811
Dog	< 5	Male	Intact	Urban	House with garden	≤ 24	> 2000	≤ 10000	> 0.05	> 76	Not infested	Not infected	Not infested	Not infested	0.0120782115704384	-0.121917370761369
Dog	5 to 15	Male	Neutered	Urban	Apartment	≤ 24	> 2000	≤ 10000	> 0.05	> 76	Not infested	Not infected	Not infested	Not infested	0.197293619465488	-0.65285173775949
Dog	5 to 15	Female	Neutered	Rural	House with garden	≤ 24	> 2000	≤ 10000	> 0.05	> 76	Infested	Infected	Not infested	Not infested	-0.54633398938654	-0.438070813696797
Dog	5 to 15	Male	Intact	Urban	Apartment	≤ 24	> 2000	≤ 10000	> 0.05	> 76	Not infested	Not infected	Not infested	Not infested	0.182155628776274	-0.446692666122048
Dog	5 to 15	Male	Neutered	Urban	Apartment	≤ 24	> 2000	≤ 10000	> 0.05	> 76	Not infested	Not infected	Not infested	Not infested	0.197293619465488	-0.65285173775949
Dog	5 to 15	Female	Neutered	Urban	Apartment	≤ 24	> 2000	≤ 10000	> 0.05	> 76	Not infested	Not infected	Not infested	Not infested	0.185670710086443	-0.696174907549255
Dog	< 5	Female	Intact	Rural	House with garden	≤ 24	> 2000	≤ 10000	> 0.05	> 76	Infested	Not infected	Infested	Not infested	-0.649205772559017	-0.0581671313317272
Dog	< 5	Female	Neutered	Rural	Apartment	≤ 24	> 2000	≤ 10000	> 0.05	> 76	Infested	Not infected	Infested	Not infested	-0.514401249585931	-0.39297133050338
Dog	5 to 15	Female	Neutered	Urban	Apartment	≤ 24	> 2000	≤ 10000	> 0.05	> 76	Not infested	Not infected	Not infested	Not infested	0.185670710086443	-0.696174907549255
Dog	5 to 15	Male	Intact	Rural	House with garden	≤ 24	> 2000	≤ 10000	> 0.05	> 76	Not infested	Not infected	Not infested	Not infested	-0.141418868578674	-0.308682722809751
Dog	5 to 15	Female	Intact	Urban	Apartment	≤ 24	> 2000	≤ 10000	> 0.05	> 76	Not infested	Not infected	Not infested	Not infested	0.170532719397229	-0.490015835911814
Dog	5 to 15	Male	Neutered	Urban	Apartment	≤ 24	> 2000	≤ 10000	> 0.05	> 76	Infested	Not infected	Not infested	Infested	-0.128243101589719	-0.374144086332937
Dog	< 5	Male	Intact	Rural	House with garden	≤ 24	> 2000	≤ 10000	> 0.05	> 76	Infested	Not infected	Infested	Not infested	-0.637582863179972	-0.014843961541962
Dog	> 15	Male	Neutered	Urban	Apartment	≤ 24	> 2000	≤ 10000	> 0.05	> 76	Infested	Infected	Not infested	Not infested	-0.282130236519269	-0.576531419841644
Dog	5 to 15	Male	Neutered	Urban	House with garden	≤ 24	> 2000	≤ 10000	> 0.05	> 76	Not infested	Not infected	Not infested	Not infested	0.0776270871816172	-0.524206610225279
Dog	5 to 15	Female	Intact	Rural	House with garden	≤ 24	> 2000	≤ 10000	> 0.05	> 76	Not infested	Not infected	Not infested	Not infested	-0.153041777957718	-0.352005892599516
Dog	< 5	Male	Neutered	Urban	Apartment	≤ 24	> 2000	≤ 10000	> 0.05	> 76	Not infested	Not infected	Not infested	Not infested	0.146882734543524	-0.456721569933022
Dog	< 5	Female	Neutered	Urban	House with garden	≤ 24	> 2000	≤ 10000	> 0.05	> 76	Not infested	Not infected	Not infested	Not infested	0.0155932928806076	-0.371399612188576
Dog	5 to 15	Female	Neutered	Urban	Apartment	≤ 24	> 2000	≤ 10000	> 0.05	> 76	Not infested	Not infected	Not infested	Not infested	0.185670710086443	-0.696174907549255
Dog	5 to 15	Male	Neutered	Urban	House with garden	≤ 24	> 2000	≤ 10000	> 0.05	> 76	Not infested	Not infected	Not infested	Not infested	0.0776270871816172	-0.524206610225279
Dog	5 to 15	Male	Intact	Urban	Apartment	≤ 24	> 2000	≤ 10000	> 0.05	> 76	Not infested	Not infected	Not infested	Not infested	0.182155628776274	-0.446692666122048
Dog	5 to 15	Male	Intact	Urban	Apartment	≤ 24	> 2000	≤ 10000	> 0.05	> 76	Not infested	Not infected	Not infested	Not infested	0.182155628776274	-0.446692666122048
Dog	5 to 15	Male	Neutered	Urban	House with garden	≤ 24	> 2000	≤ 10000	> 0.05	> 76	Not infested	Not infected	Not infested	Not infested	0.0776270871816172	-0.524206610225279
Dog	< 5	Female	Intact	Urban	House with garden	≤ 24	> 2000	≤ 10000	> 0.05	> 76	Infested	Not infected	Not infested	Infested	-0.325081418863814	0.113467110875419
Dog	5 to 15	Male	Intact	Urban	House with garden	≤ 24	> 2000	≤ 10000	> 0.05	> 76	Not infested	Not infected	Not infested	Not infested	0.062489096492403	-0.318047538587837
Dog	< 5	Female	Intact	Urban	House with garden	≤ 24	> 2000	≤ 10000	> 0.05	> 76	Not infested	Not infected	Not infested	Not infested	0.00045530219139343	-0.165240540551134
Dog	5 to 15	Male	Neutered	Rural	House with garden	≤ 24	> 2000	≤ 10000	> 0.05	> 76	Not infested	Not infected	Not infested	Not infested	-0.126280877889459	-0.514841794447192
Dog	5 to 15	Female	Neutered	Rural	House with garden	≤ 24	> 2000	≤ 10000	> 0.05	> 76	Infested	Infected	Infested	Not infested	-0.775292077757853	-0.422602447800094
Dog	5 to 15	Male	Neutered	Rural	House with garden	≤ 24	> 2000	≤ 10000	> 0.05	> 76	Not infested	Not infected	Not infested	Not infested	-0.126280877889459	-0.514841794447192
Dog	5 to 15	Female	Neutered	Urban	House with garden	≤ 24	> 2000	≤ 10000	> 0.05	> 76	Infested	Not infected	Infested	Not infested	-0.379748931876761	-0.469821186573724
Dog	5 to 15	Male	Neutered	Urban	Apartment	≤ 24	> 2000	≤ 10000	> 0.05	> 76	Not infested	Not infected	Not infested	Not infested	0.197293619465488	-0.65285173775949
Dog	5 to 15	Male	Intact	Urban	Apartment	≤ 24	> 2000	≤ 10000	> 0.05	> 76	Infested	Not infected	Infested	Not infested	-0.263597480903059	-0.348984072680728
Dog	< 5	Male	Intact	Urban	Apartment	≤ 24	> 2000	≤ 10000	> 0.05	> 76	Not infested	Not infected	Not infested	Not infested	0.13174474385431	-0.25056249829558
Dog	< 5	Female	Neutered	Rural	House with garden	≤ 24	> 2000	≤ 10000	> 0.05	> 76	Not infested	Not infected	Not infested	Not infested	-0.188314672190469	-0.362034796410489
Dog	5 to 15	Male	Intact	Rural	House with garden	≤ 24	> 2000	≤ 10000	> 0.05	> 76	Infested	Infected	Infested	Infested	-0.88754885881521	0.0233472175090484
Dog	< 5	Female	Intact	Urban	Apartment	≤ 24	> 2000	≤ 10000	> 0.05	> 76	Not infested	Not infected	Not infested	Not infested	0.120121834475265	-0.293885668085345
Dog	< 5	Male	Neutered	Urban	Apartment	≤ 24	> 2000	≤ 10000	> 0.05	> 76	Infested	Infected	Not infested	Not infested	-0.261547467574512	-0.336627419392862
Dog	5 to 15	Female	Neutered	Urban	Apartment	≤ 24	> 2000	≤ 10000	> 0.05	> 76	Not infested	Not infected	Not infested	Not infested	0.185670710086443	-0.696174907549255
Dog	5 to 15	Male	Intact	Rural	House with garden	≤ 24	> 2000	≤ 10000	> 0.05	> 76	Infested	Not infected	Infested	Not infested	-0.587171978258007	-0.21097412936843
Dog	< 5	Male	Neutered	Urban	House with garden	≤ 24	> 2000	≤ 10000	> 0.05	> 76	Not infested	Not infected	Not infested	Not infested	0.0272162022596525	-0.328076442398811
Dog	5 to 15	Female	Intact	Urban	House with garden	≤ 24	> 2000	≤ 10000	> 0.05	> 76	Not infested	Not infected	Not infested	Not infested	0.0508661871133581	-0.361370708377602
Dog	5 to 15	Female	Neutered	Rural	House with garden	≤ 24	> 2000	≤ 10000	> 0.05	> 76	Infested	Infected	Infested	Not infested	-0.775292077757853	-0.422602447800094
Dog	< 5	Female	Neutered	Urban	House with garden	≤ 24	> 2000	≤ 10000	> 0.05	> 76	Not infested	Not infected	Not infested	Not infested	0.0155932928806076	-0.371399612188576
Dog	< 5	Male	Intact	Rural	House with garden	≤ 24	> 2000	≤ 10000	> 0.05	> 76	Infested	Infected	Not infested	Infested	-0.709001655365861	0.204009019438814
Dog	< 5	Female	Neutered	Rural	House with garden	≤ 24	> 2000	≤ 10000	> 0.05	> 76	Infested	Not infected	Not infested	Infested	-0.513851393245677	-0.0833271449839362
Dog	< 5	Female	Neutered	Urban	House with garden	> 24	≤ 2000	≤ 10000	> 0.05	> 76	Infested	Infected	Not infested	Not infested	-0.481487215751019	-0.0935382382837031
Dog	5 to 15	Male	Neutered	Rural	House with garden	> 24	≤ 2000	≤ 10000	> 0.05	> 76	Infested	Not infected	Infested	Not infested	-0.660684294082384	-0.259365977641159
Dog	< 5	Male	Intact	Urban	House with garden	> 24	≤ 2000	≤ 10000	> 0.05	> 76	Infested	Infected	Infested	Not infested	-0.713960385432502	0.171412369040207
Dog	5 to 15	Female	Intact	Urban	House with garden	> 24	≤ 2000	≤ 10000	> 0.05	> 76	Infested	Infected	Infested	Infested	-0.78391410963677	0.128426455305909
Dog	< 5	Female	Intact	Urban	House with garden	> 24	≤ 2000	≤ 10000	> 0.05	> 76	Infested	Not infected	Not infested	Infested	-0.413731725377406	0.271234334240132
Dog	5 to 15	Female	Neutered	Rural	House with garden	> 24	≤ 2000	≤ 10000	> 0.05	> 76	Infested	Infected	Infested	Not infested	-0.863942384271445	-0.264835224435382
Dog	5 to 15	Male	Neutered	Rural	House with garden	> 24	≤ 2000	≤ 10000	> 0.05	> 76	Infested	Infected	Infested	Not infested	-0.8523194748924	-0.221512054645617
Dog	5 to 15	Male	Intact	Rural	House with garden	> 24	≤ 2000	≤ 10000	> 0.05	> 76	Infested	Infected	Not infested	Infested	-0.747241076957488	0.165646074977058
Dog	5 to 15	Male	Neutered	Rural	House with garden	> 24	≤ 2000	≤ 10000	> 0.05	> 76	Infested	Not infected	Infested	Not infested	-0.660684294082384	-0.259365977641159
Dog	5 to 15	Female	Neutered	Rural	House with garden	> 24	≤ 2000	≤ 10000	> 0.05	> 76	Not infested	Not infected	Not infested	Not infested	-0.226554093782096	-0.400397740872245
Dog	< 5	Female	Intact	Rural	House with garden	> 24	≤ 2000	≤ 10000	> 0.05	> 76	Infested	Infected	Not infested	Not infested	-0.70053317151131	0.121985649131825
Dog	< 5	Female	Intact	Rural	House with garden	> 24	≤ 2000	≤ 10000	> 0.05	> 76	Infested	Not infected	Not infested	Infested	-0.617639690448483	0.280599150018218
Dog	< 5	Female	Intact	Rural	House with garden	> 24	≤ 2000	≤ 10000	> 0.05	> 76	Infested	Not infected	Infested	Not infested	-0.737856079072608	0.0996000920329853
Dog	< 5	Male	Intact	Urban	House with garden	> 24	≤ 2000	≤ 10000	> 0.05	> 76	Infested	Not infected	Infested	Infested	-0.631066904369674	0.3300258699266
Dog	5 to 15	Female	Neutered	Urban	House with garden	> 24	≤ 2000	≤ 10000	> 0.05	> 76	Infested	Infected	Infested	Not infested	-0.660034419200368	-0.274200040213468
Dog	5 to 15	Female	Neutered	Urban	House with garden	> 24	≤ 2000	≤ 10000	> 0.05	> 76	Infested	Infected	Infested	Not infested	-0.660034419200368	-0.274200040213468
Dog	5 to 15	Male	Neutered	Urban	House with garden	> 24	≤ 2000	≤ 10000	> 0.05	> 76	Infested	Infected	Infested	Not infested	-0.648411509821323	-0.230876870423703
Dog	< 5	Male	Intact	Urban	House with garden	> 24	≤ 2000	≤ 10000	> 0.05	> 76	Infested	Not infected	Infested	Infested	-0.631066904369674	0.3300258699266
Dog	< 5	Female	Intact	Rural	House with garden	> 24	≤ 2000	≤ 10000	> 0.05	> 76	Infested	Not infected	Infested	Not infested	-0.737856079072608	0.0996000920329853
Dog	< 5	Male	Intact	Rural	House with garden	> 24	≤ 2000	≤ 10000	> 0.05	> 76	Infested	Not infected	Infested	Not infested	-0.726233169693563	0.142923261822751
Dog	< 5	Male	Intact	Rural	House with garden	> 24	≤ 2000	≤ 10000	> 0.05	> 76	Infested	Not infected	Infested	Infested	-0.834974869440751	0.339390685704686
Dog	< 5	Female	Intact	Urban	House with garden	> 24	≤ 2000	≤ 10000	> 0.05	> 76	Infested	Infected	Infested	Not infested	-0.725583294811547	0.128089199250442
Dog	< 5	Female	Neutered	Rural	House with garden	> 24	≤ 2000	≤ 10000	> 0.05	> 76	Infested	Infected	Infested	Infested	-1.0230949689406	0.127762367273022
Dog	< 5	Female	Intact	Rural	House with garden	> 24	≤ 2000	≤ 10000	> 0.05	> 76	Infested	Not infected	Not infested	Infested	-0.617639690448483	0.280599150018218
Dog	< 5	Male	Intact	Urban	House with garden	> 24	≤ 2000	≤ 10000	> 0.05	> 76	Not infested	Not infected	Not infested	Not infested	-0.0765720949431533	0.0358498526033436
Dog	< 5	Male	Intact	Urban	House with garden	> 24	≤ 2000	≤ 10000	> 0.05	> 76	Not infested	Not infected	Not infested	Not infested	-0.0765720949431533	0.0358498526033436
Dog	5 to 15	Female	Neutered	Urban	House with garden	> 24	≤ 2000	≤ 10000	> 0.05	> 76	Infested	Infected	Infested	Not infested	-0.660034419200368	-0.274200040213468
Dog	< 5	Female	Intact	Urban	House with garden	> 24	≤ 2000	≤ 10000	> 0.05	> 76	Infested	Not infected	Infested	Not infested	-0.533948114001532	0.0902352762548987
Dog	< 5	Male	Intact	Urban	Apartment	> 24	≤ 2000	≤ 10000	> 0.05	> 76	Infested	Not infected	Infested	Not infested	-0.402658672338615	0.00491331851045261
Dog	5 to 15	Female	Neutered	Urban	House with garden	> 24	≤ 2000	≤ 10000	> 0.05	> 76	Infested	Infected	Not infested	Not infested	-0.431076330829055	-0.289668406110171
Dog	< 5	Male	Neutered	Urban	House with garden	> 24	≤ 2000	≤ 10000	> 0.05	> 76	Not infested	Not infected	Not infested	Not infested	-0.0614341042539391	-0.170309219034098
Dog	< 5	Male	Neutered	Urban	House with garden	> 24	≤ 2000	≤ 10000	> 0.05	> 76	Not infested	Not infected	Not infested	Not infested	-0.0614341042539391	-0.170309219034098
Dog	< 5	Female	Neutered	Urban	House with garden	> 24	≤ 2000	≤ 10000	> 0.05	> 76	Infested	Not infected	Infested	Not infested	-0.518810123312317	-0.115923795382543
Dog	< 5	Male	Intact	Urban	House with garden	> 24	≤ 2000	≤ 10000	> 0.05	> 76	Infested	Not infected	Infested	Not infested	-0.522325204622487	0.133558446044664
Dog	< 5	Female	Intact	Rural	House with garden	> 24	≤ 2000	≤ 10000	> 0.05	> 76	Infested	Not infected	Infested	Not infested	-0.737856079072608	0.0996000920329853
Dog	< 5	Male	Intact	Rural	House with garden	> 24	≤ 2000	≤ 10000	> 0.05	> 76	Not infested	Not infected	Not infested	Not infested	-0.28048006001423	0.0452146683814303
Dog	< 5	Male	Intact	Rural	House with garden	> 24	≤ 2000	≤ 10000	> 0.05	> 76	Not infested	Not infected	Not infested	Not infested	-0.28048006001423	0.0452146683814303
Cat	< 5	Female	Neutered	Urban	House with garden	> 24	≤ 2000	≤ 10000	> 0.05	> 76	Not infested	Not infected	Not infested	Not infested	-0.0892284061057571	-0.156059374577533
Cat	< 5	Female	Neutered	Urban	House with garden	> 24	≤ 2000	≤ 10000	> 0.05	> 76	Not infested	Not infected	Not infested	Not infested	-0.0892284061057571	-0.156059374577533
Cat	< 5	Female	Neutered	Urban	House with garden	> 24	≤ 2000	≤ 10000	> 0.05	> 76	Not infested	Not infected	Not infested	Not infested	-0.0892284061057571	-0.156059374577533
Cat	< 5	Female	Neutered	Urban	House with garden	> 24	≤ 2000	≤ 10000	> 0.05	> 76	Not infested	Not infected	Not infested	Not infested	-0.0892284061057571	-0.156059374577533
Cat	< 5	Male	Intact	Urban	Apartment	> 24	≤ 2000	≤ 10000	> 0.05	> 76	Not infested	Not infected	Not infested	Not infested	0.0269230448679447	-0.0352222606845372
Cat	< 5	Female	Neutered	Urban	Apartment	> 24	≤ 2000	≤ 10000	> 0.05	> 76	Infested	Not infected	Infested	Not infested	-0.415314983501219	-0.186995908670424
Cat	< 5	Male	Intact	Urban	House with garden	> 24	≤ 2000	≤ 10000	> 0.05	> 76	Not infested	Not infected	Not infested	Not infested	-0.0927434874159264	0.0934228668496739
Cat	< 5	Female	Neutered	Urban	House with garden	> 24	≤ 2000	≤ 10000	> 0.05	> 76	Infested	Not infected	Infested	Not infested	-0.534981515785091	-0.0583507811362127
Cat	< 5	Female	Intact	Urban	House with garden	> 24	≤ 2000	≤ 10000	> 0.05	> 76	Infested	Not infected	Infested	Not infested	-0.550119506474305	0.147808290501229
Cat	< 5	Female	Neutered	Rural	House with garden	> 24	≤ 2000	≤ 10000	> 0.05	> 76	Infested	Not infected	Infested	Not infested	-0.738889480856167	-0.048985965358126
Cat	< 5	Male	Intact	Urban	House with garden	> 24	≤ 2000	≤ 10000	> 0.05	> 76	Infested	Not infected	Infested	Not infested	-0.53849659709526	0.191131460290994
Cat	< 5	Female	Neutered	Rural	House with garden	> 24	≤ 2000	≤ 10000	> 0.05	> 76	Infested	Not infected	Infested	Not infested	-0.738889480856167	-0.048985965358126
Cat	< 5	Female	Intact	Urban	House with garden	> 24	≤ 2000	≤ 10000	> 0.05	> 76	Infested	Not infected	Infested	Not infested	-0.550119506474305	0.147808290501229
Cat	< 5	Female	Intact	Urban	House with garden	> 24	≤ 2000	≤ 10000	> 0.05	> 76	Infested	Not infected	Infested	Not infested	-0.550119506474305	0.147808290501229
Cat	< 5	Male	Intact	Urban	House with garden	> 24	≤ 2000	≤ 10000	> 0.05	> 76	Infested	Not infected	Infested	Not infested	-0.53849659709526	0.191131460290994
Cat	< 5	Male	Intact	Urban	House with garden	> 24	≤ 2000	≤ 10000	> 0.05	> 76	Infested	Not infected	Infested	Infested	-0.647238296842447	0.38759888417293
Cat	< 5	Female	Intact	Urban	House with garden	> 24	≤ 2000	≤ 10000	> 0.05	> 76	Infested	Not infected	Infested	Infested	-0.658861206221492	0.344275714383165
Cat	< 5	Male	Intact	Urban	House with garden	> 24	≤ 2000	≤ 10000	> 0.05	> 76	Infested	Not infected	Infested	Not infested	-0.53849659709526	0.191131460290994
Cat	< 5	Female	Intact	Urban	House with garden	> 24	≤ 2000	≤ 10000	> 0.05	> 76	Infested	Not infected	Infested	Infested	-0.658861206221492	0.344275714383165
Cat	< 5	Female	Neutered	Rural	House with garden	> 24	≤ 2000	≤ 10000	> 0.05	> 76	Infested	Not infected	Not infested	Infested	-0.618673092232041	0.132013092627107
Cat	< 5	Female	Neutered	Urban	House with garden	> 24	≤ 2000	≤ 10000	> 0.05	> 76	Not infested	Not infected	Not infested	Not infested	-0.0892284061057571	-0.156059374577533
Cat	< 5	Female	Neutered	Rural	House with garden	> 24	≤ 2000	≤ 10000	> 0.05	> 76	Not infested	Not infected	Not infested	Not infested	-0.293136371176834	-0.146694558799446
Cat	< 5	Female	Neutered	Rural	House with garden	> 24	≤ 2000	≤ 10000	> 0.05	> 76	Not infested	Not infected	Not infested	Not infested	-0.293136371176834	-0.146694558799446
Cat	< 5	Female	Neutered	Rural	House with garden	> 24	≤ 2000	≤ 10000	> 0.05	> 76	Not infested	Not infected	Not infested	Not infested	-0.293136371176834	-0.146694558799446
Cat	5 to 15	Male	Neutered	Rural	House with garden	> 24	≤ 2000	≤ 10000	> 0.05	> 76	Not infested	Not infected	Not infested	Not infested	-0.231102576875824	-0.299501556836149
Cat	5 to 15	Male	Neutered	Rural	House with garden	> 24	≤ 2000	≤ 10000	> 0.05	> 76	Not infested	Not infected	Not infested	Not infested	-0.231102576875824	-0.299501556836149
Cat	5 to 15	Male	Neutered	Rural	House with garden	> 24	≤ 2000	≤ 10000	> 0.05	> 76	Not infested	Not infected	Not infested	Not infested	-0.231102576875824	-0.299501556836149
Cat	5 to 15	Female	Neutered	Rural	House with garden	> 24	≤ 2000	≤ 10000	> 0.05	> 76	Not infested	Not infected	Not infested	Not infested	-0.242725486254869	-0.342824726625915
Cat	< 5	Male	Neutered	Rural	House with garden	> 24	≤ 2000	≤ 10000	> 0.05	> 76	Infested	Not infected	Not infested	Infested	-0.607050182852997	0.175336262416872
Cat	< 5	Female	Neutered	Rural	House with garden	> 24	≤ 2000	≤ 10000	> 0.05	> 76	Infested	Not infected	Not infested	Infested	-0.618673092232041	0.132013092627107
Cat	< 5	Male	Intact	Rural	House with garden	> 24	≤ 2000	≤ 10000	> 0.05	> 76	Not infested	Not infected	Not infested	Not infested	-0.296651452487003	0.102787682627761
Cat	< 5	Female	Neutered	Rural	House with garden	> 24	≤ 2000	≤ 10000	> 0.05	> 76	Not infested	Not infected	Not infested	Not infested	-0.293136371176834	-0.146694558799446
Cat	< 5	Male	Neutered	Rural	House with garden	> 24	≤ 2000	≤ 10000	> 0.05	> 76	Not infested	Not infected	Not infested	Not infested	-0.281513461797789	-0.103371389009681
Cat	< 5	Male	Intact	Rural	House with garden	> 24	≤ 2000	≤ 10000	> 0.05	> 76	Not infested	Not infected	Not infested	Not infested	-0.296651452487003	0.102787682627761
Cat	< 5	Female	Neutered	Urban	House with garden	> 24	≤ 2000	≤ 10000	> 0.05	> 76	Not infested	Not infected	Not infested	Not infested	-0.0892284061057571	-0.156059374577533
Cat	< 5	Male	Intact	Urban	House with garden	> 24	≤ 2000	≤ 10000	> 0.05	> 76	Infested	Not infected	Infested	Not infested	-0.53849659709526	0.191131460290994
Cat	< 5	Male	Intact	Urban	House with garden	> 24	≤ 2000	≤ 10000	> 0.05	> 76	Not infested	Not infected	Not infested	Not infested	-0.0927434874159264	0.0934228668496739
Cat	< 5	Female	Intact	Rural	House with garden	> 24	≤ 2000	≤ 10000	> 0.05	> 76	Not infested	Not infected	Not infested	Not infested	-0.308274361866048	0.0594645128379955
Cat	< 5	Male	Neutered	Urban	House with garden	> 24	≤ 2000	≤ 10000	> 0.05	> 76	Not infested	Not infected	Not infested	Not infested	-0.0776054967267123	-0.112736204787768
Cat	5 to 15	Female	Neutered	Urban	House with garden	> 24	≤ 2000	≤ 10000	> 0.05	> 76	Infested	Not infected	Infested	Not infested	-0.484570630863126	-0.254480948962681
Cat	< 5	Female	Neutered	Rural	House with garden	> 24	≤ 2000	≤ 10000	> 0.05	> 76	Infested	Not infected	Infested	Not infested	-0.738889480856167	-0.048985965358126
Cat	< 5	Female	Intact	Urban	Apartment	> 24	≤ 2000	≤ 10000	> 0.05	> 76	Not infested	Not infected	Not infested	Not infested	0.0153001354888998	-0.0785454304743024
Cat	< 5	Male	Intact	Urban	Apartment	> 24	≤ 2000	≤ 10000	> 0.05	> 76	Not infested	Not infected	Not infested	Not infested	0.0269230448679447	-0.0352222606845372
Cat	< 5	Male	Intact	Urban	House with garden	> 24	≤ 2000	≤ 10000	> 0.05	> 76	Infested	Not infected	Infested	Not infested	-0.53849659709526	0.191131460290994
Cat	< 5	Male	Intact	Urban	House with garden	> 24	≤ 2000	≤ 10000	> 0.05	> 76	Infested	Not infected	Infested	Not infested	-0.53849659709526	0.191131460290994
Cat	< 5	Female	Intact	Urban	House with garden	> 24	≤ 2000	≤ 10000	> 0.05	> 76	Infested	Not infected	Infested	Infested	-0.658861206221492	0.344275714383165
Cat	< 5	Female	Neutered	Urban	House with garden	> 24	≤ 2000	≤ 10000	> 0.05	> 76	Infested	Not infected	Infested	Not infested	-0.534981515785091	-0.0583507811362127
Cat	< 5	Female	Neutered	Urban	Apartment	> 24	≤ 2000	≤ 10000	> 0.05	> 76	Not infested	Not infected	Not infested	Not infested	0.030438126178114	-0.284704502111744
Cat	< 5	Male	Neutered	Urban	Apartment	> 24	≤ 2000	≤ 10000	> 0.05	> 76	Not infested	Not infected	Not infested	Not infested	0.0420610355571589	-0.241381332321979
Cat	< 5	Female	Neutered	Urban	House with garden	> 24	≤ 2000	≤ 10000	> 0.05	> 76	Not infested	Not infected	Not infested	Not infested	-0.0892284061057571	-0.156059374577533
Cat	< 5	Female	Neutered	Urban	House with garden	> 24	≤ 2000	≤ 10000	> 0.05	> 76	Infested	Not infected	Infested	Not infested	-0.534981515785091	-0.0583507811362127
Cat	< 5	Male	Intact	Urban	House with garden	> 24	≤ 2000	≤ 10000	> 0.05	> 76	Not infested	Not infected	Not infested	Not infested	-0.0927434874159264	0.0934228668496739
Cat	< 5	Female	Intact	Urban	House with garden	> 24	≤ 2000	≤ 10000	> 0.05	> 76	Infested	Not infected	Infested	Infested	-0.658861206221492	0.344275714383165
Cat	< 5	Female	Intact	Urban	House with garden	> 24	≤ 2000	≤ 10000	> 0.05	> 76	Not infested	Not infected	Not infested	Not infested	-0.104366396794971	0.0500996970599088
Cat	< 5	Female	Neutered	Urban	House with garden	> 24	≤ 2000	≤ 10000	> 0.05	> 76	Not infested	Not infected	Not infested	Not infested	-0.0892284061057571	-0.156059374577533
Cat	< 5	Female	Neutered	Urban	House with garden	> 24	≤ 2000	≤ 10000	> 0.05	> 76	Not infested	Not infected	Not infested	Not infested	-0.0892284061057571	-0.156059374577533
Dog	5 to 15	Male	Intact	Rural	House with garden	> 24	≤ 2000	≤ 10000	> 0.05	> 76	Infested	Not infected	Infested	Not infested	-0.675822284771599	-0.0532069060037177
Cat	< 5	Female	Neutered	Urban	House with garden	> 24	≤ 2000	≤ 10000	> 0.05	> 76	Not infested	Not infected	Not infested	Not infested	-0.0892284061057571	-0.156059374577533
Cat	< 5	Female	Neutered	Urban	House with garden	> 24	≤ 2000	≤ 10000	> 0.05	> 76	Not infested	Not infected	Not infested	Not infested	-0.0892284061057571	-0.156059374577533
Dog	5 to 15	Male	Intact	Urban	House with garden	> 24	≤ 2000	> 10000	> 0.05	≤ 76	Infested	Not infected	Infested	Infested	-0.682145749602303	0.461618254473379
Dog	< 5	Female	Intact	Urban	House with garden	> 24	≤ 2000	> 10000	> 0.05	≤ 76	Not infested	Not infected	Not infested	Not infested	-0.189684734476792	0.320249235186825
Dog	< 5	Female	Intact	Urban	House with garden	> 24	≤ 2000	> 10000	> 0.05	≤ 76	Infested	Infected	Infested	Not infested	-0.82707302496614	0.455811751623689
Dog	< 5	Female	Intact	Urban	House with garden	> 24	≤ 2000	> 10000	> 0.05	≤ 76	Infested	Not infected	Infested	Not infested	-0.635437844156125	0.417957828628146
Dog	< 5	Male	Intact	Urban	House with garden	> 24	≤ 2000	> 10000	> 0.05	≤ 76	Infested	Not infected	Infested	Not infested	-0.62381493477708	0.461280998417911
Dog	< 5	Male	Intact	Urban	House with garden	> 24	≤ 2000	> 10000	> 0.05	≤ 76	Infested	Infected	Not infested	Not infested	-0.586492027215782	0.483666555516751
Dog	< 5	Male	Intact	Urban	House with garden	> 24	≤ 2000	> 10000	> 0.05	≤ 76	Infested	Infected	Infested	Not infested	-0.815450115587095	0.499134921413454
Dog	5 to 15	Male	Neutered	Urban	House with garden	> 24	≤ 2000	> 10000	> 0.05	≤ 76	Infested	Infected	Infested	Not infested	-0.749901239975917	0.0968456819495438
Dog	5 to 15	Female	Intact	Urban	House with garden	> 24	≤ 2000	> 10000	> 0.05	≤ 76	Infested	Infected	Infested	Not infested	-0.776662140044176	0.259681583797221
Dog	< 5	Male	Intact	Urban	House with garden	> 24	≤ 2000	> 10000	> 0.05	≤ 76	Not infested	Not infected	Not infested	Not infested	-0.178061825097747	0.363572404976591
Dog	< 5	Male	Intact	Urban	House with garden	> 24	≤ 2000	> 10000	> 0.05	≤ 76	Infested	Infected	Infested	Not infested	-0.815450115587095	0.499134921413454
Dog	5 to 15	Female	Intact	Urban	House with garden	> 24	≤ 2000	> 10000	> 0.05	≤ 76	Infested	Not infected	Infested	Not infested	-0.58502695923416	0.221827660801678
Dog	5 to 15	Female	Neutered	Urban	House with garden	> 24	≤ 2000	> 10000	> 0.05	≤ 76	Infested	Infected	Infested	Not infested	-0.761524149354961	0.0535225121597787
Dog	< 5	Male	Intact	Urban	House with garden	> 24	≤ 2000	> 10000	> 0.05	≤ 76	Infested	Infected	Infested	Infested	-0.924191815334283	0.695602345295389
Dog	< 5	Female	Neutered	Urban	House with garden	> 24	≤ 2000	> 10000	> 0.05	≤ 76	Infested	Infected	Infested	Infested	-0.920676734024114	0.446120103868183
Dog	5 to 15	Male	Intact	Urban	House with garden	> 24	≤ 2000	> 10000	> 0.05	≤ 76	Infested	Not infected	Infested	Not infested	-0.573404049855116	0.265150830591443
Dog	< 5	Male	Intact	Urban	House with garden	> 24	≤ 2000	> 10000	> 0.05	≤ 76	Infested	Infected	Infested	Not infested	-0.815450115587095	0.499134921413454
Dog	5 to 15	Female	Intact	Urban	House with garden	> 24	≤ 2000	> 10000	> 0.05	≤ 76	Infested	Infected	Infested	Not infested	-0.776662140044176	0.259681583797221
Dog	< 5	Female	Intact	Urban	House with garden	> 24	≤ 2000	> 10000	> 0.05	≤ 76	Infested	Not infected	Infested	Not infested	-0.635437844156125	0.417957828628146
Dog	< 5	Male	Intact	Urban	House with garden	> 24	≤ 2000	> 10000	> 0.05	≤ 76	Infested	Infected	Infested	Not infested	-0.815450115587095	0.499134921413454
Dog	< 5	Female	Intact	Urban	House with garden	> 24	≤ 2000	> 10000	> 0.05	≤ 76	Infested	Not infected	Infested	Infested	-0.744179543903313	0.614425252510082
Dog	< 5	Male	Intact	Urban	House with garden	> 24	≤ 2000	> 10000	> 0.05	≤ 76	Infested	Infected	Infested	Infested	-0.924191815334283	0.695602345295389
Dog	< 5	Female	Intact	Urban	House with garden	> 24	≤ 2000	> 10000	> 0.05	≤ 76	Infested	Not infected	Infested	Infested	-0.744179543903313	0.614425252510082
Dog	< 5	Male	Intact	Rural	House with garden	> 24	≤ 2000	> 10000	> 0.05	≤ 76	Infested	Infected	Infested	Infested	-1.12809978040536	0.704967161073476
Dog	< 5	Male	Intact	Urban	House with garden	> 24	≤ 2000	> 10000	> 0.05	≤ 76	Infested	Not infected	Infested	Not infested	-0.62381493477708	0.461280998417911
Dog	5 to 15	Male	Intact	Urban	House with garden	> 24	≤ 2000	> 10000	> 0.05	≤ 76	Not infested	Not infected	Not infested	Not infested	-0.127650940175782	0.167442237150122
Dog	5 to 15	Male	Intact	Urban	House with garden	> 24	≤ 2000	> 10000	> 0.05	≤ 76	Infested	Not infected	Not infested	Infested	-0.45318766123099	0.446149888576676
Dog	< 5	Male	Intact	Urban	House with garden	> 24	≤ 2000	> 10000	> 0.05	≤ 76	Infested	Infected	Infested	Infested	-0.924191815334283	0.695602345295389
Dog	< 5	Female	Intact	Urban	House with garden	> 24	≤ 2000	> 10000	> 0.05	≤ 76	Not infested	Not infected	Not infested	Not infested	-0.189684734476792	0.320249235186825
Dog	5 to 15	Female	Neutered	Urban	House with garden	> 24	≤ 2000	> 10000	> 0.05	≤ 76	Infested	Infected	Not infested	Not infested	-0.532566060983648	0.0380541462630759
Dog	< 5	Female	Intact	Urban	House with garden	> 24	≤ 2000	> 10000	> 0.05	≤ 76	Infested	Infected	Infested	Not infested	-0.82707302496614	0.455811751623689
Dog	< 5	Male	Intact	Urban	House with garden	> 24	≤ 2000	> 10000	> 0.05	≤ 76	Infested	Infected	Infested	Infested	-0.924191815334283	0.695602345295389
Dog	< 5	Male	Neutered	Urban	House with garden	> 24	≤ 2000	> 10000	> 0.05	≤ 76	Infested	Not infected	Infested	Not infested	-0.608676944087866	0.255121926780469
Dog	< 5	Male	Intact	Urban	House with garden	> 24	≤ 2000	> 10000	> 0.05	≤ 76	Infested	Not infected	Infested	Not infested	-0.62381493477708	0.461280998417911
Dog	< 5	Male	Intact	Urban	House with garden	> 24	≤ 2000	> 10000	> 0.05	≤ 76	Infested	Not infected	Infested	Not infested	-0.62381493477708	0.461280998417911
Dog	< 5	Female	Intact	Urban	House with garden	> 24	≤ 2000	> 10000	> 0.05	≤ 76	Not infested	Not infected	Not infested	Not infested	-0.189684734476792	0.320249235186825
Dog	< 5	Female	Intact	Urban	House with garden	> 24	≤ 2000	> 10000	> 0.05	≤ 76	Infested	Not infected	Infested	Not infested	-0.635437844156125	0.417957828628146
Dog	< 5	Female	Intact	Urban	House with garden	> 24	≤ 2000	> 10000	> 0.05	≤ 76	Infested	Not infected	Not infested	Infested	-0.515221455531999	0.598956886613379
Dog	< 5	Female	Intact	Urban	House with garden	> 24	≤ 2000	> 10000	> 0.05	≤ 76	Not infested	Not infected	Not infested	Not infested	-0.189684734476792	0.320249235186825
Dog	5 to 15	Male	Intact	Urban	House with garden	> 24	≤ 2000	> 10000	> 0.05	≤ 76	Infested	Infected	Infested	Not infested	-0.765039230665131	0.303004753586986
Dog	< 5	Male	Intact	Urban	House with garden	> 24	≤ 2000	> 10000	> 0.05	≤ 76	Infested	Not infected	Infested	Not infested	-0.62381493477708	0.461280998417911
Dog	< 5	Female	Intact	Urban	House with garden	≤ 24	≤ 2000	> 10000	> 0.05	≤ 76	Infested	Not infected	Infested	Not infested	-0.430033943886335	0.550237355497164
Dog	< 5	Female	Intact	Urban	House with garden	≤ 24	≤ 2000	> 10000	> 0.05	≤ 76	Not infested	Not infected	Not infested	Not infested	0.0157191657929981	0.452528762055844
Dog	< 5	Female	Intact	Urban	House with garden	≤ 24	≤ 2000	> 10000	> 0.05	≤ 76	Infested	Infected	Infested	Not infested	-0.621669124696351	0.588091278492707
Dog	< 5	Male	Intact	Urban	House with garden	≤ 24	≤ 2000	> 10000	> 0.05	≤ 76	Not infested	Not infected	Not infested	Not infested	0.027342075172043	0.49585193184561
Dog	< 5	Male	Intact	Rural	House with garden	≤ 24	≤ 2000	> 10000	> 0.05	≤ 76	Infested	Infected	Infested	Not infested	-0.813954180388382	0.640779264060559
Dog	< 5	Female	Intact	Rural	House with garden	≤ 24	≤ 2000	> 10000	> 0.05	≤ 76	Infested	Not infected	Infested	Not infested	-0.633941908957412	0.559602171275251
Dog	5 to 15	Male	Intact	Rural	House with garden	≤ 24	≤ 2000	> 10000	> 0.05	≤ 76	Infested	Not infected	Infested	Not infested	-0.571908114656402	0.406795173238548
Dog	< 5	Male	Intact	Rural	Apartment	≤ 24	≤ 2000	> 10000	> 0.05	≤ 76	Infested	Not infected	Not infested	Infested	-0.38243607867037	0.655279271516038
Dog	< 5	Male	Intact	Rural	House with garden	≤ 24	≤ 2000	> 10000	> 0.05	≤ 76	Infested	Not infected	Infested	Not infested	-0.622318999578367	0.602925341065016
Dog	< 5	Female	Intact	Rural	House with garden	≤ 24	≤ 2000	> 10000	> 0.05	≤ 76	Infested	Not infected	Infested	Not infested	-0.633941908957412	0.559602171275251
Dog	< 5	Female	Intact	Rural	House with garden	≤ 24	≤ 2000	> 10000	> 0.05	≤ 76	Infested	Infected	Infested	Not infested	-0.825577089767427	0.597456094270794
Dog	< 5	Female	Intact	Urban	House with garden	≤ 24	≤ 2000	> 10000	> 0.05	≤ 76	Infested	Infected	Not infested	Not infested	-0.392711036325037	0.572622912596005
Dog	< 5	Male	Intact	Rural	House with garden	≤ 24	≤ 2000	> 10000	> 0.05	≤ 76	Infested	Infected	Not infested	Not infested	-0.584996092017069	0.625310898163856
Dog	< 5	Male	Intact	Urban	House with garden	≤ 24	≤ 2000	> 10000	> 0.05	≤ 76	Infested	Infected	Infested	Not infested	-0.610046215317306	0.631414448282473
Dog	< 5	Female	Intact	Urban	House with garden	≤ 24	≤ 2000	> 10000	> 0.05	≤ 76	Infested	Infected	Not infested	Not infested	-0.392711036325037	0.572622912596005
Dog	< 5	Female	Intact	Rural	House with garden	≤ 24	≤ 2000	> 10000	> 0.05	≤ 76	Infested	Not infected	Infested	Infested	-0.7426836087046	0.756069595157187
Dog	< 5	Female	Intact	Rural	House with garden	≤ 24	≤ 2000	> 10000	> 0.05	≤ 76	Infested	Not infected	Not infested	Infested	-0.513725520333286	0.740601229260484
Dog	< 5	Male	Intact	Rural	House with garden	≤ 24	≤ 2000	> 10000	> 0.05	≤ 76	Infested	Not infected	Infested	Infested	-0.731060699325555	0.799392764946952
Dog	< 5	Male	Intact	Rural	House with garden	≤ 24	≤ 2000	> 10000	> 0.05	≤ 76	Infested	Not infected	Not infested	Infested	-0.502102610954241	0.783924399050249
Dog	< 5	Male	Intact	Urban	House with garden	≤ 24	≤ 2000	> 10000	> 0.05	≤ 76	Not infested	Not infected	Not infested	Not infested	0.027342075172043	0.49585193184561
Dog	< 5	Female	Intact	Rural	House with garden	≤ 24	≤ 2000	> 10000	> 0.05	≤ 76	Infested	Not infected	Not infested	Infested	-0.513725520333286	0.740601229260484
Dog	< 5	Female	Intact	Rural	House with garden	≤ 24	≤ 2000	> 10000	> 0.05	≤ 76	Infested	Not infected	Infested	Not infested	-0.633941908957412	0.559602171275251
Dog	< 5	Female	Intact	Rural	House with garden	≤ 24	≤ 2000	> 10000	> 0.05	≤ 76	Not infested	Not infected	Not infested	Not infested	-0.188188799278078	0.461893577833931
Dog	< 5	Female	Intact	Rural	House with garden	≤ 24	≤ 2000	> 10000	> 0.05	≤ 76	Not infested	Not infected	Not infested	Not infested	-0.188188799278078	0.461893577833931
Dog	< 5	Female	Intact	Rural	House with garden	≤ 24	≤ 2000	> 10000	> 0.05	≤ 76	Infested	Infected	Not infested	Infested	-0.705360701143301	0.778455152256027
Dog	< 5	Female	Intact	Rural	House with garden	≤ 24	≤ 2000	> 10000	> 0.05	≤ 76	Infested	Infected	Not infested	Infested	-0.705360701143301	0.778455152256027
Dog	< 5	Male	Intact	Urban	House with garden	≤ 24	≤ 2000	> 10000	> 0.05	≤ 76	Infested	Not infected	Not infested	Infested	-0.298194645883165	0.774559583272163
Dog	< 5	Male	Intact	Urban	House with garden	≤ 24	≤ 2000	> 10000	> 0.05	≤ 76	Infested	Not infected	Infested	Infested	-0.527152734254478	0.790027949168865
Dog	< 5	Male	Intact	Urban	House with garden	≤ 24	≤ 2000	> 10000	> 0.05	≤ 76	Infested	Not infected	Not infested	Infested	-0.298194645883165	0.774559583272163
Dog	< 5	Male	Intact	Rural	House with garden	≤ 24	≤ 2000	> 10000	> 0.05	≤ 76	Not infested	Not infected	Not infested	Not infested	-0.176565889899034	0.505216747623696
Dog	< 5	Female	Intact	Rural	House with garden	≤ 24	≤ 2000	> 10000	> 0.05	≤ 76	Not infested	Not infected	Not infested	Not infested	-0.188188799278078	0.461893577833931
Dog	< 5	Female	Intact	Rural	House with garden	≤ 24	≤ 2000	> 10000	> 0.05	≤ 76	Not infested	Not infected	Not infested	Not infested	-0.188188799278078	0.461893577833931
Dog	< 5	Male	Neutered	Urban	House with garden	≤ 24	≤ 2000	> 10000	> 0.05	≤ 76	Infested	Infected	Infested	Not infested	-0.594908224628091	0.425255376645031
Dog	< 5	Male	Intact	Urban	Apartment	≤ 24	≤ 2000	> 10000	> 0.05	≤ 76	Infested	Not infected	Infested	Not infested	-0.298744502223419	0.464915397752718
Dog	< 5	Male	Intact	Rural	House with garden	≤ 24	≤ 2000	> 10000	> 0.05	≤ 76	Infested	Not infected	Not infested	Infested	-0.502102610954241	0.783924399050249
Dog	< 5	Male	Intact	Rural	House with garden	≤ 24	≤ 2000	> 10000	> 0.05	≤ 76	Infested	Infected	Not infested	Infested	-0.693737791764257	0.821778322045792
Dog	< 5	Male	Intact	Rural	House with garden	≤ 24	≤ 2000	> 10000	> 0.05	≤ 76	Not infested	Not infected	Not infested	Not infested	-0.176565889899034	0.505216747623696
Dog	< 5	Male	Intact	Rural	House with garden	≤ 24	≤ 2000	> 10000	> 0.05	≤ 76	Infested	Not infected	Not infested	Infested	-0.502102610954241	0.783924399050249
Dog	5 to 15	Male	Intact	Urban	House with garden	≤ 24	≤ 2000	> 10000	> 0.05	≤ 76	Not infested	Not infected	Not infested	Not infested	0.0777529600940077	0.299721764019141
Dog	< 5	Male	Neutered	Rural	House with garden	≤ 24	≤ 2000	> 10000	> 0.05	≤ 76	Not infested	Not infected	Not infested	Not infested	-0.161427899209819	0.299057675986254
Dog	< 5	Male	Intact	Rural	House with garden	≤ 24	≤ 2000	> 10000	> 0.05	≤ 76	Infested	Not infected	Infested	Not infested	-0.622318999578367	0.602925341065016
Dog	< 5	Male	Intact	Rural	House with garden	≤ 24	≤ 2000	> 10000	> 0.05	≤ 76	Infested	Infected	Not infested	Not infested	-0.584996092017069	0.625310898163856
Dog	< 5	Male	Intact	Rural	House with garden	≤ 24	≤ 2000	> 10000	> 0.05	≤ 76	Not infested	Not infected	Not infested	Not infested	-0.176565889899034	0.505216747623696
Dog	< 5	Male	Intact	Rural	House with garden	≤ 24	≤ 2000	> 10000	> 0.05	≤ 76	Not infested	Not infected	Not infested	Not infested	-0.176565889899034	0.505216747623696
Dog	< 5	Male	Neutered	Urban	House with garden	≤ 24	≤ 2000	> 10000	> 0.05	≤ 76	Not infested	Not infected	Not infested	Not infested	0.0424800658612572	0.289692860208168
Dog	< 5	Male	Intact	Rural	House with garden	≤ 24	≤ 2000	> 10000	> 0.05	≤ 76	Infested	Not infected	Infested	Not infested	-0.622318999578367	0.602925341065016
Dog	< 5	Female	Intact	Rural	House with garden	≤ 24	≤ 2000	> 10000	> 0.05	≤ 76	Infested	Not infected	Infested	Not infested	-0.633941908957412	0.559602171275251
Dog	< 5	Male	Neutered	Rural	House with garden	≤ 24	≤ 2000	> 10000	> 0.05	≤ 76	Not infested	Not infected	Not infested	Not infested	-0.161427899209819	0.299057675986254
Dog	< 5	Male	Neutered	Rural	House with garden	≤ 24	≤ 2000	> 10000	> 0.05	≤ 76	Not infested	Not infected	Not infested	Not infested	-0.161427899209819	0.299057675986254
Dog	< 5	Female	Intact	Urban	House with garden	≤ 24	≤ 2000	> 10000	> 0.05	≤ 76	Infested	Not infected	Infested	Not infested	-0.430033943886335	0.550237355497164
Dog	< 5	Female	Intact	Urban	House with garden	≤ 24	≤ 2000	> 10000	> 0.05	≤ 76	Infested	Not infected	Infested	Not infested	-0.430033943886335	0.550237355497164
Dog	< 5	Male	Intact	Urban	House with garden	≤ 24	≤ 2000	> 10000	> 0.05	≤ 76	Not infested	Not infected	Not infested	Not infested	0.027342075172043	0.49585193184561
Dog	< 5	Male	Intact	Urban	House with garden	≤ 24	≤ 2000	> 10000	> 0.05	≤ 76	Not infested	Not infected	Not infested	Not infested	0.027342075172043	0.49585193184561
Cat	< 5	Male	Intact	Urban	Apartment	≤ 24	≤ 2000	> 10000	> 0.05	≤ 76	Infested	Not infected	Infested	Infested	-0.42365759444338	0.718955835880984
Cat	< 5	Female	Intact	Urban	Apartment	≤ 24	≤ 2000	> 10000	> 0.05	≤ 76	Infested	Not infected	Infested	Not infested	-0.326538804075237	0.479165242209284
Cat	< 5	Female	Intact	Urban	Apartment	≤ 24	≤ 2000	> 10000	> 0.05	≤ 76	Not infested	Not infected	Not infested	Not infested	0.119214305604096	0.381456648767963
Cat	< 5	Male	Intact	Urban	Apartment	≤ 24	≤ 2000	> 10000	> 0.05	≤ 76	Infested	Not infected	Infested	Not infested	-0.314915894696192	0.522488411999049
Cat	< 5	Male	Neutered	Urban	House with garden	≤ 24	≤ 2000	> 10000	> 0.05	≤ 76	Not infested	Not infected	Not infested	Not infested	0.026308673388484	0.347265874454498
Cat	< 5	Female	Neutered	Urban	Apartment	≤ 24	≤ 2000	> 10000	> 0.05	≤ 76	Infested	Not infected	Not infested	Infested	-0.191184424761897	0.454005228557075
Cat	< 5	Female	Intact	Rural	House with garden	≤ 24	≤ 2000	> 10000	> 0.05	≤ 76	Infested	Not infected	Infested	Not infested	-0.650113301430185	0.617175185521581
Cat	< 5	Male	Intact	Rural	House with garden	≤ 24	≤ 2000	> 10000	> 0.05	≤ 76	Infested	Not infected	Not infested	Infested	-0.518274003427014	0.84149741329658
Cat	< 5	Female	Intact	Rural	House with garden	≤ 24	≤ 2000	> 10000	> 0.05	≤ 76	Not infested	Not infected	Not infested	Not infested	-0.204360191750852	0.519466592080261
Cat	< 5	Female	Intact	Urban	Apartment	≤ 24	≤ 2000	> 10000	> 0.05	≤ 76	Not infested	Not infected	Not infested	Not infested	0.119214305604096	0.381456648767963
Cat	< 5	Female	Intact	Urban	House with garden	≤ 24	≤ 2000	> 10000	> 0.05	≤ 76	Not infested	Not infected	Not infested	Not infested	-0.000452226679775032	0.510101776302175
Cat	< 5	Male	Neutered	Urban	House with garden	≤ 24	≤ 2000	> 10000	> 0.05	≤ 76	Not infested	Not infected	Not infested	Not infested	0.026308673388484	0.347265874454498
Cat	< 5	Male	Intact	Urban	House with garden	≤ 24	≤ 2000	> 10000	> 0.05	≤ 76	Not infested	Not infected	Not infested	Not infested	0.0111706826992699	0.55342494609194
Cat	< 5	Female	Intact	Urban	House with garden	≤ 24	≤ 2000	> 10000	> 0.05	≤ 76	Not infested	Not infected	Not infested	Not infested	-0.000452226679775032	0.510101776302175
Cat	< 5	Female	Neutered	Rural	House with garden	≤ 24	≤ 2000	> 10000	> 0.05	≤ 76	Not infested	Not infected	Not infested	Not infested	-0.189222201061637	0.31330752044282
Cat	< 5	Male	Neutered	Urban	Apartment	≤ 24	≤ 2000	> 10000	> 0.05	≤ 76	Not infested	Not infected	Not infested	Not infested	0.145975205672355	0.218620746920287
Cat	< 5	Male	Neutered	Urban	Apartment	≤ 24	≤ 2000	> 10000	> 0.05	≤ 76	Infested	Not infected	Infested	Not infested	-0.299777904006978	0.316329340361607
Cat	< 5	Male	Intact	Urban	House with garden	≤ 24	≤ 2000	> 10000	> 0.05	≤ 76	Not infested	Not infected	Not infested	Not infested	0.0111706826992699	0.55342494609194
Cat	< 5	Male	Intact	Urban	House with garden	≤ 24	≤ 2000	> 10000	> 0.05	≤ 76	Not infested	Not infected	Not infested	Not infested	0.0111706826992699	0.55342494609194
Cat	< 5	Male	Intact	Urban	House with garden	≤ 24	≤ 2000	> 10000	> 0.05	≤ 76	Infested	Not infected	Not infested	Infested	-0.314366038355938	0.832132597518493
Cat	< 5	Male	Intact	Rural	Apartment	≤ 24	≤ 2000	> 10000	> 0.05	≤ 76	Infested	Not infected	Infested	Not infested	-0.518823859767269	0.531853227777135
Cat	< 5	Female	Intact	Rural	Apartment	≤ 24	≤ 2000	> 10000	> 0.05	≤ 76	Infested	Not infected	Infested	Not infested	-0.530446769146314	0.48853005798737
Cat	< 5	Male	Intact	Rural	House with garden	≤ 24	≤ 2000	> 10000	> 0.05	≤ 76	Not infested	Not infected	Not infested	Not infested	-0.192737282371807	0.562789761870027
Cat	< 5	Male	Intact	Rural	House with garden	≤ 24	≤ 2000	> 10000	> 0.05	≤ 76	Not infested	Not infected	Not infested	Not infested	-0.192737282371807	0.562789761870027
Cat	< 5	Male	Intact	Rural	House with garden	≤ 24	≤ 2000	> 10000	> 0.05	≤ 76	Infested	Not infected	Infested	Not infested	-0.63849039205114	0.660498355311347
Cat	< 5	Male	Intact	Urban	Apartment	≤ 24	≤ 2000	> 10000	> 0.05	≤ 76	Infested	Not infected	Infested	Not infested	-0.314915894696192	0.522488411999049
Cat	< 5	Male	Intact	Urban	House with garden	≤ 24	≤ 2000	> 10000	> 0.05	≤ 76	Infested	Not infected	Infested	Not infested	-0.434582426980063	0.65113353953326
Cat	< 5	Female	Intact	Urban	House with garden	≤ 24	≤ 2000	> 10000	> 0.05	≤ 76	Not infested	Not infected	Not infested	Not infested	-0.000452226679775032	0.510101776302175
Cat	< 5	Female	Intact	Urban	Apartment	≤ 24	≤ 2000	> 10000	> 0.05	≤ 76	Infested	Not infected	Infested	Not infested	-0.326538804075237	0.479165242209284
Cat	< 5	Male	Intact	Urban	House with garden	≤ 24	≤ 2000	> 10000	> 0.05	≤ 76	Not infested	Not infected	Not infested	Not infested	0.0111706826992699	0.55342494609194
Cat	< 5	Female	Intact	Urban	House with garden	≤ 24	≤ 2000	> 10000	> 0.05	≤ 76	Not infested	Not infected	Not infested	Not infested	-0.000452226679775032	0.510101776302175
Cat	< 5	Female	Intact	Urban	House with garden	≤ 24	≤ 2000	> 10000	> 0.05	≤ 76	Infested	Not infected	Not infested	Infested	-0.325988947734983	0.788809427728728
Cat	< 5	Female	Intact	Urban	House with garden	≤ 24	≤ 2000	> 10000	> 0.05	≤ 76	Not infested	Not infected	Not infested	Not infested	-0.000452226679775032	0.510101776302175
Cat	< 5	Male	Intact	Urban	House with garden	≤ 24	≤ 2000	> 10000	> 0.05	≤ 76	Not infested	Not infected	Not infested	Not infested	0.0111706826992699	0.55342494609194
Cat	< 5	Female	Neutered	Urban	House with garden	≤ 24	≤ 2000	> 10000	> 0.05	≤ 76	Not infested	Not infected	Not infested	Not infested	0.0146857640094391	0.303942704664733
Cat	< 5	Female	Intact	Urban	House with garden	≤ 24	≤ 2000	> 10000	> 0.05	≤ 76	Not infested	Not infected	Not infested	Not infested	-0.000452226679775032	0.510101776302175
Cat	< 5	Male	Intact	Urban	House with garden	≤ 24	≤ 2000	> 10000	> 0.05	≤ 76	Not infested	Not infected	Not infested	Not infested	0.0111706826992699	0.55342494609194
Cat	< 5	Male	Intact	Urban	House with garden	≤ 24	≤ 2000	> 10000	> 0.05	≤ 76	Not infested	Not infected	Not infested	Not infested	0.0111706826992699	0.55342494609194
Cat	< 5	Male	Neutered	Urban	House with garden	> 24	≤ 2000	> 10000	> 0.05	≤ 76	Infested	Not infected	Infested	Not infested	-0.624848336560639	0.3126949410268
Cat	< 5	Male	Intact	Urban	House with garden	> 24	≤ 2000	> 10000	> 0.05	≤ 76	Infested	Not infected	Infested	Not infested	-0.639986327249853	0.518854012664241
Cat	< 5	Male	Intact	Urban	House with garden	> 24	≤ 2000	> 10000	> 0.05	≤ 76	Infested	Not infected	Infested	Not infested	-0.639986327249853	0.518854012664241
Cat	< 5	Male	Intact	Urban	House with garden	> 24	≤ 2000	> 10000	> 0.05	≤ 76	Not infested	Not infected	Not infested	Not infested	-0.19423321757052	0.421145419222921
Cat	< 5	Female	Intact	Urban	House with garden	> 24	≤ 2000	> 10000	> 0.05	≤ 76	Infested	Not infected	Infested	Not infested	-0.651609236628898	0.475530842874476
Cat	< 5	Female	Neutered	Urban	House with garden	> 24	≤ 2000	> 10000	> 0.05	≤ 76	Not infested	Not infected	Not infested	Not infested	-0.190718136260351	0.171663177795714
Cat	< 5	Male	Intact	Urban	House with garden	> 24	≤ 2000	> 10000	> 0.05	≤ 76	Not infested	Not infected	Not infested	Not infested	-0.19423321757052	0.421145419222921
Cat	< 5	Male	Neutered	Urban	House with garden	> 24	≤ 2000	> 10000	> 0.05	≤ 76	Infested	Not infected	Not infested	Infested	-0.504631947936513	0.493693999012032
Cat	< 5	Male	Intact	Urban	House with garden	> 24	≤ 2000	> 10000	> 0.05	≤ 76	Not infested	Not infected	Not infested	Not infested	-0.19423321757052	0.421145419222921
Cat	< 5	Female	Intact	Urban	House with garden	> 24	≤ 2000	> 10000	> 0.05	≤ 76	Infested	Not infected	Infested	Not infested	-0.651609236628898	0.475530842874476
Cat	< 5	Female	Intact	Urban	House with garden	> 24	≤ 2000	> 10000	> 0.05	≤ 76	Not infested	Not infected	Not infested	Not infested	-0.205856126949565	0.377822249433156
Cat	< 5	Female	Intact	Urban	House with garden	> 24	≤ 2000	> 10000	> 0.05	≤ 76	Not infested	Not infected	Not infested	Not infested	-0.205856126949565	0.377822249433156
Cat	< 5	Female	Intact	Urban	House with garden	> 24	≤ 2000	> 10000	> 0.05	≤ 76	Not infested	Not infected	Not infested	Not infested	-0.205856126949565	0.377822249433156
Cat	< 5	Female	Intact	Urban	House with garden	> 24	≤ 2000	> 10000	> 0.05	≤ 76	Not infested	Not infected	Not infested	Not infested	-0.205856126949565	0.377822249433156
Cat	< 5	Female	Intact	Urban	House with garden	> 24	≤ 2000	> 10000	> 0.05	≤ 76	Not infested	Not infected	Not infested	Not infested	-0.205856126949565	0.377822249433156
Cat	< 5	Female	Intact	Urban	House with garden	> 24	≤ 2000	> 10000	> 0.05	≤ 76	Infested	Not infected	Not infested	Infested	-0.531392848004772	0.656529900859709
Cat	< 5	Female	Intact	Urban	House with garden	> 24	≤ 2000	> 10000	> 0.05	≤ 76	Not infested	Not infected	Not infested	Not infested	-0.205856126949565	0.377822249433156
Cat	< 5	Male	Intact	Urban	House with garden	> 24	≤ 2000	> 10000	> 0.05	≤ 76	Not infested	Not infected	Not infested	Not infested	-0.19423321757052	0.421145419222921
Cat	< 5	Female	Intact	Urban	House with garden	> 24	≤ 2000	> 10000	> 0.05	≤ 76	Infested	Not infected	Infested	Infested	-0.760350936376086	0.671998266756412
Cat	< 5	Female	Intact	Urban	House with garden	> 24	≤ 2000	> 10000	> 0.05	≤ 76	Infested	Not infected	Not infested	Infested	-0.531392848004772	0.656529900859709
Cat	< 5	Male	Intact	Urban	House with garden	> 24	≤ 2000	> 10000	> 0.05	≤ 76	Not infested	Not infected	Not infested	Not infested	-0.19423321757052	0.421145419222921
Cat	< 5	Female	Intact	Urban	House with garden	> 24	≤ 2000	> 10000	> 0.05	≤ 76	Infested	Not infected	Infested	Not infested	-0.651609236628898	0.475530842874476
Cat	< 5	Female	Intact	Urban	House with garden	> 24	≤ 2000	> 10000	> 0.05	≤ 76	Not infested	Not infected	Not infested	Not infested	-0.205856126949565	0.377822249433156
Cat	< 5	Female	Neutered	Rural	House with garden	> 24	≤ 2000	> 10000	> 0.05	≤ 76	Not infested	Not infected	Not infested	Not infested	-0.394626101331427	0.181027993573801
Cat	< 5	Female	Intact	Urban	House with garden	> 24	≤ 2000	> 10000	> 0.05	≤ 76	Not infested	Not infected	Not infested	Not infested	-0.205856126949565	0.377822249433156
Cat	< 5	Male	Intact	Rural	House with garden	> 24	≤ 2000	> 10000	> 0.05	≤ 76	Infested	Not infected	Infested	Not infested	-0.84389429232093	0.528218828442328
Cat	< 5	Female	Intact	Rural	House with garden	> 24	≤ 2000	> 10000	> 0.05	≤ 76	Infested	Not infected	Infested	Not infested	-0.855517201699975	0.484895658652563
Cat	< 5	Male	Intact	Rural	House with garden	> 24	≤ 2000	> 10000	> 0.05	≤ 76	Infested	Not infected	Infested	Not infested	-0.84389429232093	0.528218828442328
Cat	< 5	Male	Neutered	Urban	House with garden	> 24	≤ 2000	> 10000	> 0.05	≤ 76	Infested	Not infected	Infested	Not infested	-0.624848336560639	0.3126949410268
Cat	< 5	Male	Neutered	Urban	House with garden	> 24	≤ 2000	> 10000	> 0.05	≤ 76	Infested	Not infected	Not infested	Infested	-0.504631947936513	0.493693999012032
Cat	< 5	Male	Neutered	Urban	House with garden	> 24	≤ 2000	> 10000	> 0.05	≤ 76	Infested	Not infected	Not infested	Infested	-0.504631947936513	0.493693999012032
Cat	< 5	Male	Neutered	Urban	House with garden	> 24	≤ 2000	> 10000	> 0.05	≤ 76	Infested	Not infected	Not infested	Infested	-0.504631947936513	0.493693999012032
Cat	< 5	Male	Neutered	Urban	House with garden	> 24	≤ 2000	> 10000	> 0.05	≤ 76	Infested	Not infected	Not infested	Infested	-0.504631947936513	0.493693999012032
Cat	< 5	Male	Neutered	Urban	House with garden	> 24	≤ 2000	> 10000	> 0.05	≤ 76	Infested	Not infected	Infested	Infested	-0.733590036307827	0.509162364908735
Cat	< 5	Male	Intact	Rural	House with garden	> 24	≤ 2000	> 10000	> 0.05	≤ 76	Infested	Not infected	Infested	Not infested	-0.84389429232093	0.528218828442328
Cat	< 5	Male	Intact	Urban	House with garden	> 24	≤ 2000	> 10000	> 0.05	≤ 76	Not infested	Not infected	Not infested	Not infested	-0.19423321757052	0.421145419222921
Cat	< 5	Male	Intact	Urban	House with garden	> 24	≤ 2000	> 10000	> 0.05	≤ 76	Infested	Not infected	Not infested	Infested	-0.519769938625728	0.699853070649474
Cat	< 5	Male	Neutered	Urban	House with garden	> 24	≤ 2000	> 10000	> 0.05	≤ 76	Not infested	Not infected	Not infested	Not infested	-0.179095226881306	0.214986347585479
Cat	< 5	Male	Intact	Urban	House with garden	> 24	≤ 2000	> 10000	> 0.05	≤ 76	Infested	Not infected	Not infested	Infested	-0.519769938625728	0.699853070649474
Cat	< 5	Male	Intact	Urban	House with garden	> 24	≤ 2000	> 10000	> 0.05	≤ 76	Not infested	Not infected	Not infested	Not infested	-0.19423321757052	0.421145419222921
Cat	< 5	Female	Intact	Urban	House with garden	> 24	≤ 2000	> 10000	> 0.05	≤ 76	Infested	Not infected	Not infested	Infested	-0.531392848004772	0.656529900859709
Cat	< 5	Male	Intact	Urban	House with garden	> 24	≤ 2000	> 10000	> 0.05	≤ 76	Infested	Not infected	Not infested	Infested	-0.519769938625728	0.699853070649474
Cat	< 5	Male	Intact	Urban	House with garden	> 24	≤ 2000	> 10000	> 0.05	≤ 76	Infested	Not infected	Infested	Infested	-0.748728026997041	0.715321436546177
Cat	< 5	Male	Intact	Urban	House with garden	> 24	≤ 2000	> 10000	> 0.05	≤ 76	Not infested	Not infected	Not infested	Not infested	-0.19423321757052	0.421145419222921
Cat	< 5	Female	Intact	Urban	House with garden	> 24	≤ 2000	> 10000	> 0.05	≤ 76	Not infested	Not infected	Not infested	Not infested	-0.205856126949565	0.377822249433156
Cat	< 5	Female	Neutered	Urban	House with garden	> 24	≤ 2000	> 10000	> 0.05	≤ 76	Infested	Not infected	Not infested	Infested	-0.516254857315558	0.450370829222267
Cat	< 5	Male	Intact	Urban	House with garden	> 24	≤ 2000	> 10000	> 0.05	≤ 76	Infested	Not infected	Not infested	Infested	-0.519769938625728	0.699853070649474
Cat	< 5	Male	Intact	Urban	House with garden	> 24	≤ 2000	> 10000	> 0.05	≤ 76	Not infested	Not infected	Not infested	Not infested	-0.19423321757052	0.421145419222921
Cat	< 5	Female	Intact	Urban	House with garden	> 24	≤ 2000	> 10000	> 0.05	≤ 76	Not infested	Not infected	Not infested	Not infested	-0.205856126949565	0.377822249433156
Cat	< 5	Male	Neutered	Urban	House with garden	> 24	≤ 2000	> 10000	> 0.05	≤ 76	Not infested	Not infected	Not infested	Not infested	-0.179095226881306	0.214986347585479
Cat	< 5	Female	Intact	Urban	House with garden	> 24	≤ 2000	> 10000	> 0.05	≤ 76	Not infested	Not infected	Not infested	Not infested	-0.205856126949565	0.377822249433156
Cat	< 5	Male	Intact	Urban	House with garden	> 24	≤ 2000	> 10000	> 0.05	≤ 76	Infested	Not infected	Infested	Not infested	-0.639986327249853	0.518854012664241
Cat	< 5	Male	Intact	Urban	House with garden	> 24	≤ 2000	> 10000	> 0.05	≤ 76	Not infested	Not infected	Not infested	Not infested	-0.19423321757052	0.421145419222921
Cat	< 5	Female	Neutered	Urban	House with garden	> 24	≤ 2000	> 10000	> 0.05	≤ 76	Infested	Not infected	Not infested	Infested	-0.516254857315558	0.450370829222267
Cat	< 5	Female	Intact	Urban	House with garden	> 24	≤ 2000	> 10000	> 0.05	≤ 76	Not infested	Not infected	Not infested	Not infested	-0.205856126949565	0.377822249433156
Cat	< 5	Male	Intact	Urban	House with garden	> 24	≤ 2000	> 10000	> 0.05	≤ 76	Not infested	Not infected	Not infested	Not infested	-0.19423321757052	0.421145419222921
Cat	< 5	Female	Neutered	Urban	House with garden	> 24	≤ 2000	> 10000	> 0.05	≤ 76	Infested	Not infected	Not infested	Infested	-0.516254857315558	0.450370829222267
Cat	< 5	Female	Intact	Urban	House with garden	> 24	≤ 2000	> 10000	> 0.05	≤ 76	Infested	Not infected	Infested	Infested	-0.760350936376086	0.671998266756412
Cat	< 5	Female	Intact	Urban	House with garden	> 24	≤ 2000	> 10000	> 0.05	≤ 76	Not infested	Not infected	Not infested	Not infested	-0.205856126949565	0.377822249433156
